# Supplementary material for: Palladium-Catalyzed C–H Arylation of Benzofurans with Triarylantimony Difluorides for the Synthesis of 2-Arylbenzofurans
Source: Molecules. 2020 Dec 28;26(1):97. doi: 10.3390/molecules26010097 (PMC7795347; doi:10.3390/molecules26010097)
Supplement: Supplementary file 1 [file molecules-26-00097-s001.zip]

Archive with 2 entries (2 files):
- supporting/Supplementary Information _201128.pdf
- supporting/Supplementary Information SX19036.cif
