# Supplementary material for: Palladium-Catalyzed C–H Arylation of Benzofurans with Triarylantimony Difluorides for the Synthesis of 2-Arylbenzofurans
Source: Molecules. 2020 Dec 28;26(1):97. doi: 10.3390/molecules26010097 (PMC7795347; doi:10.3390/molecules26010097)
Supplement: Supplementary file 1 [file molecules-26-00097-s001.zip › supporting/Supplementary Information SX19036.cif]

data_ag17-4
_audit_creation_date               2019-09-02
_audit_creation_method
;
Olex2 1.2
(compiled 2018.05.29 svn.r3508 for OlexSys, GUI svn.r5506)
;
_shelx_SHELXL_version_number       '2018/3'
_audit_contact_author_address      ?
_audit_contact_author_email        ?
_audit_contact_author_name         ''
_audit_contact_author_phone        ?
_publ_contact_author_id_orcid      ?
_publ_section_references
;
Dolomanov, O.V., Bourhis, L.J., Gildea, R.J, Howard, J.A.K. & Puschmann, H.
 (2009), J. Appl. Cryst. 42, 339-341.

Sheldrick, G.M. (2015). Acta Cryst. A71, 3-8.

Sheldrick, G.M. (2015). Acta Cryst. C71, 3-8.
;
_chemical_name_common              ?
_chemical_name_systematic          ?
_chemical_formula_moiety           'C21 H21 F2 Sb'
_chemical_formula_sum              'C21 H21 F2 Sb'
_chemical_formula_weight           433.13
_chemical_melting_point            ?
_chemical_oxdiff_formula           'C21 H21 F2 Sb'
loop_
  _atom_type_symbol
  _atom_type_description
  _atom_type_scat_dispersion_real
  _atom_type_scat_dispersion_imag
  _atom_type_scat_source
 'C' 'C' 0.0181 0.0091 'International Tables Vol C Tables 4.2.6.8 and 6.1.1.4'
 'H' 'H' 0.0000 0.0000 'International Tables Vol C Tables 4.2.6.8 and 6.1.1.4'
 'F' 'F' 0.0727 0.0534 'International Tables Vol C Tables 4.2.6.8 and 6.1.1.4'
 'Sb' 'Sb' -0.0562 5.8946
 'International Tables Vol C Tables 4.2.6.8 and 6.1.1.4'

_shelx_space_group_comment
;
The symmetry employed for this shelxl refinement is uniquely defined
by the following loop, which should always be used as a source of
symmetry information in preference to the above space-group names.
They are only intended as comments.
;
_space_group_crystal_system        'monoclinic'
_space_group_IT_number             15
_space_group_name_H-M_alt          'C 1 2/c 1'
_space_group_name_Hall             '-C 2yc'
loop_
  _space_group_symop_operation_xyz
 'x, y, z'
 '-x, y, -z+1/2'
 'x+1/2, y+1/2, z'
 '-x+1/2, y+1/2, -z+1/2'
 '-x, -y, -z'
 'x, -y, z-1/2'
 '-x+1/2, -y+1/2, -z'
 'x+1/2, -y+1/2, z-1/2'

_cell_length_a                     26.6218(3)
_cell_length_b                     10.43710(10)
_cell_length_c                     21.8927(2)
_cell_angle_alpha                  90
_cell_angle_beta                   113.3610(10)
_cell_angle_gamma                  90
_cell_volume                       5584.33(10)
_cell_formula_units_Z              12
_cell_measurement_reflns_used      26689
_cell_measurement_temperature      100.01(10)
_cell_measurement_theta_max        76.6540
_cell_measurement_theta_min        3.5990
_shelx_estimated_absorpt_T_max     0.530
_shelx_estimated_absorpt_T_min     0.354
_exptl_absorpt_coefficient_mu      11.904
_exptl_absorpt_correction_T_max    1.00000
_exptl_absorpt_correction_T_min    0.78952
_exptl_absorpt_correction_type     multi-scan
_exptl_absorpt_process_details
;
CrysAlisPro 1.171.41.31a (Rigaku Oxford Diffraction, 2019)
Empirical absorption correction using spherical harmonics,
 implemented in SCALE3 ABSPACK scaling algorithm.
;
_exptl_absorpt_special_details     ?
_exptl_crystal_colour              colourless
_exptl_crystal_colour_primary      colourless
_exptl_crystal_density_diffrn      1.546
_exptl_crystal_density_meas        ?
_exptl_crystal_density_method      ?
_exptl_crystal_description         block
_exptl_crystal_F_000               2592
loop_
  _exptl_crystal_face_index_h
  _exptl_crystal_face_index_k
  _exptl_crystal_face_index_l
  _exptl_crystal_face_perp_dist
 -7 0 14 0.0305
 -8 -6 1 0.0563
 10 5 -9 0.0527
 7 0 -14 0.0305
 6 -6 -3 0.0373
 13 2 3 0.0609
 -6 6 3 0.0511
 -14 -1 -3 0.0394
 -6 -2 -10 0.0360
 0 7 -3 0.0498
 6 2 9 0.0548
 7 -1 -14 0.0232
 17 0 -9 0.0358
 11 -5 -6 0.0295
 9 5 3 0.0508
 5 -6 1 0.0332
 -2 3 12 0.0389

_exptl_crystal_size_max            0.11
_exptl_crystal_size_mid            0.092
_exptl_crystal_size_min            0.061
loop_
  _exptl_oxdiff_crystal_face_indexfrac_h
  _exptl_oxdiff_crystal_face_indexfrac_k
  _exptl_oxdiff_crystal_face_indexfrac_l
  _exptl_oxdiff_crystal_face_x
  _exptl_oxdiff_crystal_face_y
  _exptl_oxdiff_crystal_face_z
 -6.9813 0.0331 14.2090 0.2696 -0.9062 -0.3259
 -8.2149 -5.9273 1.4252 0.1180 -0.4022 0.9079
 10.2712 4.5554 -9.1023 -0.2429 0.8207 -0.5171
 6.9813 -0.0331 -14.2090 -0.2696 0.9062 0.3259
 6.2349 -6.2895 -3.1981 -0.6718 -0.2006 0.7130
 13.4187 1.5609 3.2793 -0.6936 -0.2049 -0.6906
 -6.1268 6.3027 3.2249 0.6663 0.1989 -0.7187
 -13.6180 -1.3434 -3.1659 0.7159 0.2116 0.6653
 -6.4851 -1.5655 -9.5998 0.3597 0.5860 0.7261
 0.2375 6.5369 -3.4992 0.3811 0.6246 -0.6816
 6.4762 2.2978 9.1502 -0.3146 -0.5119 -0.7994
 6.7518 -1.3783 -13.9137 -0.3342 0.8071 0.4868
 16.6214 0.2408 -8.9472 -0.8404 0.5139 -0.1723
 10.8224 -5.1346 -5.9021 -0.8411 0.0222 0.5404
 8.9305 4.7817 3.4223 -0.2640 0.0053 -0.9645
 5.4753 -6.2963 0.6776 -0.6633 -0.4555 0.5938
 -1.8781 3.2069 12.0207 0.1793 -0.5997 -0.7798

_exptl_transmission_factor_max     ?
_exptl_transmission_factor_min     ?
_diffrn_reflns_av_R_equivalents    0.0305
_diffrn_reflns_av_unetI/netI       0.0193
_diffrn_reflns_Laue_measured_fraction_full  1.000
_diffrn_reflns_Laue_measured_fraction_max  0.987
_diffrn_reflns_limit_h_max         32
_diffrn_reflns_limit_h_min         -33
_diffrn_reflns_limit_k_max         12
_diffrn_reflns_limit_k_min         -12
_diffrn_reflns_limit_l_max         27
_diffrn_reflns_limit_l_min         -27
_diffrn_reflns_number              36807
_diffrn_reflns_point_group_measured_fraction_full  1.000
_diffrn_reflns_point_group_measured_fraction_max  0.987
_diffrn_reflns_theta_full          67.684
_diffrn_reflns_theta_max           76.958
_diffrn_reflns_theta_min           3.617
_diffrn_ambient_environment        N~2~
_diffrn_ambient_temperature        100.01(10)
_diffrn_detector                   'Rigaku HyPix-6000 area detector'
_diffrn_detector_area_resol_mean   10.0
_diffrn_detector_type              'HPC area detector'
_diffrn_measured_fraction_theta_full  1.000
_diffrn_measured_fraction_theta_max  0.987
_diffrn_measurement_details
;
List of Runs (angles in degrees, time in seconds):

  # Type    Start    End  Width  t~exp~   \w     \q     \k     \f   Frames
--------------------------------------------------------------------------
  1  \w    -44.00 -12.00   0.50    0.15    --  -43.05  44.00 122.00   64
  2  \w   -119.00 -21.00   0.50    0.15    --  -43.05 -44.00 -28.00  196
  3  \w      6.00  43.00   0.50    0.15    --   43.05 -44.00 -28.00   74
  4  \w     23.00  91.00   0.50    0.15    --   43.05  44.00 122.00  136
  5  \w    -47.00 -18.00   0.50    0.55    --  -90.25  44.00 122.00   58
  6  \w   -118.00 -85.00   0.50    0.55    --  -90.25 -44.00 -28.00   66
  7  \w     90.00 151.00   0.50    0.55    --  111.59  44.00 122.00  122
  8  \w      8.00  33.00   0.50    0.15    --  -43.05  44.00 122.00   50
  9  \w     92.00 117.00   0.50    0.15    --   43.05  57.00-120.00   50
 10  \w    -37.00  12.00   0.50    0.15    --   43.05 -19.00-150.00   98
 11  \w     21.00  86.00   0.50    0.15    --   43.05  57.00-120.00  130
 12  \w    -94.00 -69.00   0.50    0.55    --  -90.25 -48.00-114.92   50
 13  \w    -48.00 -15.00   0.50    0.55    --  -90.25  45.00-150.00   66
 14  \w    -47.00 -14.00   0.50    0.55    --  -90.25  45.00-120.00   66
 15  \w    -93.00 -68.00   0.50    0.55    --  -90.25 -50.00-144.25   50
 16  \w   -162.00 -65.00   0.50    0.55    --  -90.25 -73.00-175.58  194
 17  \w    -47.00 -16.00   0.50    0.55    --  -90.25  61.00 -60.00   62
 18  \w    -91.00 -65.00   0.50    0.55    --  -90.25 -69.00-149.81   52
 19  \w    -99.00 -68.00   0.50    0.55    --  -90.25 -45.00 -90.00   62
 20  \w    -69.00 -44.00   0.50    0.55    --  -90.25  61.00 150.00   50
 21  \w    -92.00 -67.00   0.50    0.55    --  -90.25 -61.00-120.00   50
 22  \w   -102.00 -64.00   0.50    0.55    --  -90.25 -70.00-167.25   76
 23  \w    -94.00 -68.00   0.50    0.55    --  -90.25 -59.00-144.72   52
 24  \w    -93.00 -68.00   0.50    0.55    --  -90.25 -55.00-140.26   50
 25  \w    -48.00 -23.00   0.50    0.55    --  -90.25  45.00 -90.00   50
 26  \w    -87.00 -62.00   0.50    0.55    --  -90.25 -75.00-131.05   50
 27  \w     40.00  65.00   0.50    0.55    --  111.59 -61.00  60.00   50
 28  \w    104.00 159.00   0.50    0.55    --  111.59  30.00 -30.00  110
 29  \w    131.00 156.00   0.50    0.55    --  111.59  45.00-180.00   50
 30  \w     96.00 121.00   0.50    0.55    --  111.59  45.00-180.00   50
 31  \w     94.00 172.00   0.50    0.55    --  111.59  45.00  30.00  156
 32  \w     45.00  70.00   0.50    0.55    --  111.59 -61.00-180.00   50
 33  \w     66.00 101.00   0.50    0.55    --  111.59 -94.00  90.00   70
 34  \w     48.00  74.00   0.50    0.55    --  111.59 -61.00 150.00   52
 35  \w     76.00 102.00   0.50    0.55    --  111.59 -94.00 -30.00   52
 36  \w     39.00  73.00   0.50    0.55    --  111.59-125.00-150.00   68
 37  \w     80.00 105.00   0.50    0.55    --  111.59-125.00-150.00   50
 38  \w    153.00 178.00   0.50    0.55    --  111.59  45.00 -90.00   50
 39  \w    153.00 178.00   0.50    0.55    --  111.59  61.00-150.00   50
 40  \w     99.00 125.00   0.50    0.55    --  111.59  45.00 -90.00   52
 41  \w     80.00 105.00   0.50    0.55    --  111.59-125.00  90.00   50
 42  \w     92.00 118.00   0.50    0.55    --  111.59  61.00-150.00   52
 43  \w     95.00 177.00   0.50    0.55    --  111.59  45.00-150.00  164
 44  \w     45.00  71.00   0.50    0.55    --  111.59 -61.00 -60.00   52
 45  \w     39.00  64.00   0.50    0.55    --  111.59 -61.00-150.00   50
 46  \w     45.00  70.00   0.50    0.55    --  111.59 -61.00  90.00   50
 47  \w     92.00 137.00   0.50    0.55    --  111.59  61.00 -90.00   90
 48  \w     77.00 102.00   0.50    0.55    --  111.59 -94.00-180.00   50
 49  \w     38.00  74.00   0.50    0.55    --  111.59-125.00  60.00   72
 50  \w     90.00 157.00   0.50    0.55    --  111.59  61.00-120.00  134
 51  \w     89.00 170.00   0.50    0.55    --  111.59  61.00-180.00  162
 52  \w     38.00  88.00   0.50    0.55    --  111.59-125.00 120.00  100
 53  \w     43.00  68.00   0.50    0.55    --  111.59 -61.00   0.00   50
 54  \w     39.00  64.00   0.50    0.55    --  111.59 -61.00 -30.00   50
 55  \w     96.00 146.00   0.50    0.55    --  111.59  45.00-120.00  100
 56  \w     39.00  73.00   0.50    0.55    --  111.59 -61.00 120.00   68
 57  \w     38.00  74.00   0.50    0.55    --  111.59-125.00  90.00   72
;
_diffrn_measurement_device         'four-circle diffractometer'
_diffrn_measurement_device_type    'Rigaku XtaLAB Synergy-S'
_diffrn_measurement_method         '\w scans'
_diffrn_orient_matrix_type        
 'CrysAlisPro convention (1999,Acta A55,543-557)'
_diffrn_orient_matrix_UB_11        -0.0560446000
_diffrn_orient_matrix_UB_12        0.0556775000
_diffrn_orient_matrix_UB_13        -0.0086918000
_diffrn_orient_matrix_UB_21        -0.0059215000
_diffrn_orient_matrix_UB_22        0.0599979000
_diffrn_orient_matrix_UB_23        -0.0668229000
_diffrn_orient_matrix_UB_31        -0.0282505000
_diffrn_orient_matrix_UB_32        -0.1228028000
_diffrn_orient_matrix_UB_33        -0.0365274000
_diffrn_oxdiff_digest_frames
;
010113d8f64611445063de286661b61041043005396
;
_diffrn_oxdiff_digest_hkl
;
017b9c34fa5d166af4c4496040015e1ecba43b
;
_diffrn_radiation_monochromator    'multi-layer mirror optics'
_diffrn_radiation_probe            x-ray
_diffrn_radiation_type             CuK\a
_diffrn_radiation_wavelength       1.54184
_diffrn_source                     'microfocus sealed X-ray tube'
_diffrn_source_type                PhotonJet-S
_reflns_Friedel_coverage           0.000
_reflns_Friedel_fraction_full      .
_reflns_Friedel_fraction_max       .
_reflns_number_gt                  5629
_reflns_number_total               5816
_reflns_odcompleteness_completeness  98.23
_reflns_odcompleteness_iscentric   1
_reflns_odcompleteness_theta       77.17
_reflns_special_details
;
 Reflections were merged by SHELXL according to the crystal
 class for the calculation of statistics and refinement.
 
 _reflns_Friedel_fraction is defined as the number of unique
 Friedel pairs measured divided by the number that would be
 possible theoretically, ignoring centric projections and
 systematic absences.
;
_reflns_threshold_expression       'I > 2\s(I)'
_computing_cell_refinement         'CrysAlisPro 1.171.41.31a (Rigaku OD, 2019)'
_computing_data_collection         'CrysAlisPro 1.171.41.31a (Rigaku OD, 2019)'
_computing_data_reduction          'CrysAlisPro 1.171.41.31a (Rigaku OD, 2019)'
_computing_molecular_graphics      'Olex2 (Dolomanov et al., 2009)'
_computing_publication_material    'Olex2 (Dolomanov et al., 2009)'
_computing_structure_refinement    'ShelXL (Sheldrick, 2015)'
_computing_structure_solution      'ShelXT (Sheldrick, 2015)'
_refine_diff_density_max           0.480
_refine_diff_density_min           -0.588
_refine_diff_density_rms           0.061
_refine_ls_extinction_coef         .
_refine_ls_extinction_method       none
_refine_ls_goodness_of_fit_ref     1.035
_refine_ls_hydrogen_treatment      mixed
_refine_ls_matrix_type             full
_refine_ls_number_parameters       448
_refine_ls_number_reflns           5816
_refine_ls_number_restraints       75
_refine_ls_R_factor_all            0.0186
_refine_ls_R_factor_gt             0.0179
_refine_ls_restrained_S_all        1.059
_refine_ls_shift/su_max            0.004
_refine_ls_shift/su_mean           0.000
_refine_ls_structure_factor_coef   Fsqd
_refine_ls_weighting_details      
 'w=1/[\s^2^(Fo^2^)+(0.0252P)^2^+5.0931P] where P=(Fo^2^+2Fc^2^)/3'
_refine_ls_weighting_scheme        calc
_refine_ls_wR_factor_gt            0.0455
_refine_ls_wR_factor_ref           0.0458
_refine_special_details            ?
_olex2_refinement_description
;
1. Fixed Uiso
 At 1.5 times of:
  All C(H,H,H) groups
2. Uiso/Uaniso restraints and constraints
C33 \\sim C32 \\sim C35 \\sim C36 \\sim C37: within 2A with sigma of 0.01 and
sigma for terminal atoms of 0.02
Uanis(C33) \\sim Ueq, Uanis(C32) \\sim Ueq, Uanis(C35) \\sim Ueq, Uanis(C36)
\\sim Ueq, Uanis(C37) \\sim Ueq: with sigma of 0.01 and sigma for terminal
atoms of 0.01
3. Rigid body (RIGU) restrains
 C33, C32, C35, C36, C37
 with sigma for 1-2 distances of 0.01 and sigma for 1-3 distances of 0.01
4. Others
 Fixed Sof: H37A(0.5) H37B(0.5) H37C(0.5)
5.a Idealised Me refined as rotating group:
 C37(H37A,H37B,H37C)
;
_atom_sites_solution_hydrogens     mixed
_atom_sites_solution_primary       dual
_atom_sites_solution_secondary     ?
loop_
  _atom_site_label
  _atom_site_type_symbol
  _atom_site_fract_x
  _atom_site_fract_y
  _atom_site_fract_z
  _atom_site_U_iso_or_equiv
  _atom_site_adp_type
  _atom_site_occupancy
  _atom_site_site_symmetry_order
  _atom_site_calc_flag
  _atom_site_refinement_flags_posn
  _atom_site_refinement_flags_adp
  _atom_site_refinement_flags_occupancy
  _atom_site_disorder_assembly
  _atom_site_disorder_group
 Sb7 Sb 0.18032(2) 1.02837(2) 0.58896(2) 0.01692(4) Uani 1 1 d . . . . .
 Sb31 Sb 0.500000 0.73994(2) 0.750000 0.01810(4) Uani 1 2 d S T P . .
 F9 F 0.19557(4) 1.21483(9) 0.60114(5) 0.0231(2) Uani 1 1 d . . . . .
 F8 F 0.16551(4) 0.84197(9) 0.57536(5) 0.02157(19) Uani 1 1 d . . . . .
 F34 F 0.44437(4) 0.73997(10) 0.65713(5) 0.0244(2) Uani 1 1 d . . . . .
 C18 C 0.18823(7) 1.01339(16) 0.68807(8) 0.0187(3) Uani 1 1 d . . . . .
 C11 C 0.10260(7) 1.06903(16) 0.51526(8) 0.0189(3) Uani 1 1 d . . . . .
 C29 C 0.57811(7) 0.92764(17) 0.63270(9) 0.0227(3) Uani 1 1 d . . . . .
 C19 C 0.17803(8) 1.11946(17) 0.71975(9) 0.0234(3) Uani 1 1 d . . . . .
 C1 C 0.25072(7) 1.00299(17) 0.56908(8) 0.0191(3) Uani 1 1 d . . . . .
 C23 C 0.20187(7) 0.89620(17) 0.72077(8) 0.0218(3) Uani 1 1 d . . . . .
 C22 C 0.20528(7) 0.88539(17) 0.78556(9) 0.0238(3) Uani 1 1 d . . . . .
 C16 C 0.07050(8) 0.97302(17) 0.47403(9) 0.0235(4) Uani 1 1 d . . . . .
 C2 C 0.26885(7) 0.88020(17) 0.56310(9) 0.0224(3) Uani 1 1 d . . . . .
 C6 C 0.28010(8) 1.10962(18) 0.56303(9) 0.0238(3) Uani 1 1 d . . . . .
 C21 C 0.19477(7) 0.99050(18) 0.81832(9) 0.0236(3) Uani 1 1 d . . . . .
 C14 C -0.00248(7) 1.12650(18) 0.42113(9) 0.0241(3) Uani 1 1 d . . . . .
 C15 C 0.01827(8) 1.00315(19) 0.42744(9) 0.0255(4) Uani 1 1 d . . . . .
 C5 C 0.32708(8) 1.09218(19) 0.55089(9) 0.0267(4) Uani 1 1 d . . . . .
 C28 C 0.62660(7) 0.97922(16) 0.67924(9) 0.0227(3) Uani 1 1 d . . . . .
 C20 C 0.18123(8) 1.10700(18) 0.78461(9) 0.0261(4) Uani 1 1 d . . . . .
 C25 C 0.55443(7) 0.84053(15) 0.71951(8) 0.0185(3) Uani 1 1 d . . . . .
 C4 C 0.34570(8) 0.97005(18) 0.54510(9) 0.0247(4) Uani 1 1 d . . . . .
 C27 C 0.63798(8) 0.96026(17) 0.74640(10) 0.0258(4) Uani 1 1 d . . . . .
 C33 C 0.500000 0.5397(2) 0.750000 0.0267(6) Uani 1 2 d S TU P . .
 C26 C 0.60232(7) 0.89222(17) 0.76662(9) 0.0230(3) Uani 1 1 d . . . . .
 C3 C 0.31606(8) 0.86456(18) 0.55101(9) 0.0248(4) Uani 1 1 d . . . . .
 C38 C 0.66576(8) 1.0495(2) 0.65701(11) 0.0309(4) Uani 1 1 d . . . . .
 C32 C 0.45359(10) 0.47400(19) 0.70809(12) 0.0352(5) Uani 1 1 d . U . . .
 C12 C 0.08240(8) 1.19325(18) 0.50978(9) 0.0254(4) Uani 1 1 d . . . . .
 C30 C 0.54239(7) 0.85835(16) 0.65216(9) 0.0212(3) Uani 1 1 d . . . . .
 C24 C 0.19944(10) 0.9794(2) 0.88895(10) 0.0338(5) Uani 1 1 d . . . . .
 C10 C 0.39713(9) 0.9511(2) 0.53315(12) 0.0334(4) Uani 1 1 d . . . . .
 C13 C 0.03028(8) 1.22106(19) 0.46310(10) 0.0290(4) Uani 1 1 d . . . . .
 C17 C -0.05877(8) 1.1587(2) 0.37062(10) 0.0315(4) Uani 1 1 d . . . . .
 C35 C 0.45397(12) 0.3410(2) 0.70890(16) 0.0495(6) Uani 1 1 d . U . . .
 C36 C 0.500000 0.2734(3) 0.750000 0.0560(10) Uani 1 2 d S TU P . .
 C37 C 0.500000 0.1287(4) 0.750000 0.0880(17) Uani 1 2 d S TU P . .
 H37A H 0.479455 0.098021 0.774491 0.132 Uiso 0.5 1 calc GR . . A -1
 H37B H 0.536957 0.098021 0.770484 0.132 Uiso 0.5 1 calc GR . . A -1
 H37C H 0.483588 0.098021 0.705025 0.132 Uiso 0.5 1 calc GR . . A -1
 H19 H 0.1681(9) 1.200(2) 0.6978(11) 0.023(5) Uiso 1 1 d . . . . .
 H23 H 0.2093(9) 0.825(2) 0.6988(11) 0.025(5) Uiso 1 1 d . . . . .
 H27 H 0.6722(11) 0.996(2) 0.7803(13) 0.031(6) Uiso 1 1 d . . . . .
 H30 H 0.5103(9) 0.820(2) 0.6197(11) 0.022(5) Uiso 1 1 d . . . . .
 H3 H 0.3282(10) 0.779(2) 0.5477(11) 0.027(5) Uiso 1 1 d . . . . .
 H16 H 0.0834(10) 0.888(2) 0.4772(12) 0.031(6) Uiso 1 1 d . . . . .
 H22 H 0.2162(9) 0.808(2) 0.8081(11) 0.023(5) Uiso 1 1 d . . . . .
 H29 H 0.5687(10) 0.937(2) 0.5871(13) 0.033(6) Uiso 1 1 d . . . . .
 H6 H 0.2672(10) 1.192(2) 0.5657(12) 0.031(6) Uiso 1 1 d . . . . .
 H26 H 0.6102(10) 0.881(2) 0.8123(12) 0.029(6) Uiso 1 1 d . . . . .
 H2 H 0.2474(9) 0.807(2) 0.5657(11) 0.024(5) Uiso 1 1 d . . . . .
 H12 H 0.1057(10) 1.259(2) 0.5409(12) 0.027(6) Uiso 1 1 d . . . . .
 H5 H 0.3469(11) 1.170(3) 0.5466(13) 0.039(7) Uiso 1 1 d . . . . .
 H20 H 0.1726(10) 1.181(2) 0.8046(12) 0.034(6) Uiso 1 1 d . . . . .
 H24A H 0.1753(12) 0.909(3) 0.8940(14) 0.049(8) Uiso 1 1 d . . . . .
 H38A H 0.6978(11) 1.076(2) 0.6944(12) 0.031(6) Uiso 1 1 d . . . . .
 H15 H -0.0022(10) 0.939(2) 0.3997(12) 0.029(6) Uiso 1 1 d . . . . .
 H17A H -0.0854(11) 1.170(3) 0.3921(13) 0.039(7) Uiso 1 1 d . . . . .
 H38B H 0.6497(11) 1.119(3) 0.6306(14) 0.042(7) Uiso 1 1 d . . . . .
 H17B H -0.0576(11) 1.236(3) 0.3492(13) 0.039(7) Uiso 1 1 d . . . . .
 H13 H 0.0148(11) 1.308(3) 0.4592(13) 0.041(7) Uiso 1 1 d . . . . .
 H32 H 0.4229(12) 0.516(3) 0.6786(14) 0.041(7) Uiso 1 1 d . . . . .
 H17C H -0.0722(12) 1.090(3) 0.3384(15) 0.047(7) Uiso 1 1 d . . . . .
 H24B H 0.2341(13) 0.959(3) 0.9175(15) 0.049(8) Uiso 1 1 d . . . . .
 H10A H 0.4055(13) 1.017(3) 0.5108(17) 0.054(8) Uiso 1 1 d . . . . .
 H38C H 0.6786(12) 0.987(3) 0.6284(15) 0.047(8) Uiso 1 1 d . . . . .
 H35 H 0.4213(13) 0.298(3) 0.6809(15) 0.054(8) Uiso 1 1 d . . . . .
 H24C H 0.1868(14) 1.049(3) 0.9021(16) 0.059(9) Uiso 1 1 d . . . . .
 H10B H 0.3979(17) 0.878(4) 0.508(2) 0.088(12) Uiso 1 1 d . . . . .
 H10C H 0.4257(19) 0.955(4) 0.573(2) 0.095(14) Uiso 1 1 d . . . . .

loop_
  _atom_site_aniso_label
  _atom_site_aniso_U_11
  _atom_site_aniso_U_22
  _atom_site_aniso_U_33
  _atom_site_aniso_U_23
  _atom_site_aniso_U_13
  _atom_site_aniso_U_12
 Sb7 0.01973(6) 0.01527(6) 0.01544(6) -0.00089(3) 0.00662(4) -0.00210(3)
 Sb31 0.02463(8) 0.01381(7) 0.01747(7) 0.000 0.01006(6) 0.000
 F9 0.0269(5) 0.0185(5) 0.0225(5) -0.0018(4) 0.0083(4) -0.0040(4)
 F8 0.0246(5) 0.0171(5) 0.0240(5) -0.0012(4) 0.0106(4) -0.0023(4)
 F34 0.0291(5) 0.0259(5) 0.0180(5) -0.0037(4) 0.0092(4) -0.0051(4)
 C18 0.0184(8) 0.0208(8) 0.0161(7) 0.0001(6) 0.0060(6) -0.0008(6)
 C11 0.0197(8) 0.0216(8) 0.0151(7) 0.0006(6) 0.0065(6) -0.0004(6)
 C29 0.0249(8) 0.0232(9) 0.0212(8) 0.0015(6) 0.0104(7) 0.0014(7)
 C19 0.0290(9) 0.0204(9) 0.0208(8) 0.0030(6) 0.0098(7) 0.0065(7)
 C1 0.0183(8) 0.0249(8) 0.0133(7) -0.0008(6) 0.0055(6) -0.0015(6)
 C23 0.0234(8) 0.0187(8) 0.0206(8) -0.0003(6) 0.0060(6) 0.0004(6)
 C22 0.0261(9) 0.0219(9) 0.0200(8) 0.0039(7) 0.0057(7) 0.0016(7)
 C16 0.0262(9) 0.0214(9) 0.0207(8) -0.0025(6) 0.0071(7) -0.0009(7)
 C2 0.0217(8) 0.0226(9) 0.0218(8) 0.0007(6) 0.0074(7) -0.0010(7)
 C6 0.0279(9) 0.0218(9) 0.0225(8) -0.0003(6) 0.0109(7) -0.0030(7)
 C21 0.0212(8) 0.0306(9) 0.0180(8) 0.0028(7) 0.0066(7) 0.0033(7)
 C14 0.0220(8) 0.0323(9) 0.0198(8) 0.0019(7) 0.0103(7) 0.0006(7)
 C15 0.0265(9) 0.0289(9) 0.0190(8) -0.0055(7) 0.0068(7) -0.0050(7)
 C5 0.0292(9) 0.0277(9) 0.0252(9) 0.0020(7) 0.0129(7) -0.0062(7)
 C28 0.0210(8) 0.0167(8) 0.0304(9) 0.0028(6) 0.0103(7) 0.0038(6)
 C20 0.0301(9) 0.0264(9) 0.0226(8) 0.0005(7) 0.0113(7) 0.0090(7)
 C25 0.0216(8) 0.0140(7) 0.0220(8) 0.0010(6) 0.0107(6) 0.0022(6)
 C4 0.0230(9) 0.0329(10) 0.0173(8) 0.0051(6) 0.0072(7) 0.0007(7)
 C27 0.0213(9) 0.0236(9) 0.0274(9) 0.0003(7) 0.0044(7) -0.0005(7)
 C33 0.0444(15) 0.0141(11) 0.0348(14) 0.000 0.0296(12) 0.000
 C26 0.0257(9) 0.0216(8) 0.0193(8) 0.0011(6) 0.0062(7) 0.0019(7)
 C3 0.0254(9) 0.0256(9) 0.0224(8) 0.0021(7) 0.0085(7) 0.0023(7)
 C38 0.0240(9) 0.0273(9) 0.0409(11) 0.0066(8) 0.0123(9) -0.0002(8)
 C32 0.0492(13) 0.0224(10) 0.0484(12) -0.0088(8) 0.0346(11) -0.0087(8)
 C12 0.0247(9) 0.0217(9) 0.0287(9) -0.0036(7) 0.0092(7) -0.0013(7)
 C30 0.0232(8) 0.0199(8) 0.0212(8) -0.0015(6) 0.0097(7) 0.0000(6)
 C24 0.0396(12) 0.0414(12) 0.0199(9) 0.0047(8) 0.0113(9) 0.0081(9)
 C10 0.0279(10) 0.0423(12) 0.0341(11) 0.0089(9) 0.0165(9) 0.0044(8)
 C13 0.0268(9) 0.0230(9) 0.0367(10) 0.0000(7) 0.0121(8) 0.0034(7)
 C17 0.0229(9) 0.0395(11) 0.0295(10) 0.0043(9) 0.0075(8) 0.0023(8)
 C35 0.0659(16) 0.0244(11) 0.0848(18) -0.0157(11) 0.0582(15) -0.0156(10)
 C36 0.076(2) 0.0196(15) 0.110(3) 0.000 0.078(2) 0.000
 C37 0.097(3) 0.0223(18) 0.181(5) 0.000 0.094(4) 0.000

_geom_special_details
;
 All esds (except the esd in the dihedral angle between two l.s. planes)
 are estimated using the full covariance matrix.  The cell esds are taken
 into account individually in the estimation of esds in distances, angles
 and torsion angles; correlations between esds in cell parameters are only
 used when they are defined by crystal symmetry.  An approximate (isotropic)
 treatment of cell esds is used for estimating esds involving l.s. planes.
;
loop_
  _geom_bond_atom_site_label_1
  _geom_bond_atom_site_label_2
  _geom_bond_distance
  _geom_bond_site_symmetry_2
  _geom_bond_publ_flag
 Sb7 F9 1.9843(10) . ?
 Sb7 F8 1.9839(10) . ?
 Sb7 C18 2.1012(16) . ?
 Sb7 C11 2.1017(16) . ?
 Sb7 C1 2.1021(17) . ?
 Sb31 F34 1.9847(10) . ?
 Sb31 F34 1.9848(10) 2_656 ?
 Sb31 C25 2.1011(17) . ?
 Sb31 C25 2.1010(16) 2_656 ?
 Sb31 C33 2.090(2) . ?
 C18 C19 1.389(2) . ?
 C18 C23 1.391(2) . ?
 C11 C16 1.392(2) . ?
 C11 C12 1.390(3) . ?
 C29 C28 1.397(3) . ?
 C29 C30 1.389(2) . ?
 C19 C20 1.395(2) . ?
 C1 C2 1.394(3) . ?
 C1 C6 1.396(2) . ?
 C23 C22 1.389(2) . ?
 C22 C21 1.398(3) . ?
 C16 C15 1.396(3) . ?
 C2 C3 1.393(3) . ?
 C6 C5 1.390(3) . ?
 C21 C20 1.394(3) . ?
 C21 C24 1.506(3) . ?
 C14 C15 1.386(3) . ?
 C14 C13 1.394(3) . ?
 C14 C17 1.506(3) . ?
 C5 C4 1.392(3) . ?
 C28 C27 1.393(3) . ?
 C28 C38 1.505(3) . ?
 C25 C26 1.392(2) . ?
 C25 C30 1.392(2) . ?
 C4 C3 1.390(3) . ?
 C4 C10 1.505(3) . ?
 C27 C26 1.391(3) . ?
 C33 C32 1.393(3) 2_656 ?
 C33 C32 1.393(3) . ?
 C32 C35 1.388(3) . ?
 C12 C13 1.389(3) . ?
 C35 C36 1.391(4) . ?
 C36 C37 1.510(5) . ?

loop_
  _geom_angle_atom_site_label_1
  _geom_angle_atom_site_label_2
  _geom_angle_atom_site_label_3
  _geom_angle
  _geom_angle_site_symmetry_1
  _geom_angle_site_symmetry_3
  _geom_angle_publ_flag
 F9 Sb7 C18 90.16(5) . . ?
 F9 Sb7 C11 89.53(6) . . ?
 F9 Sb7 C1 89.98(6) . . ?
 F8 Sb7 F9 178.93(4) . . ?
 F8 Sb7 C18 90.83(5) . . ?
 F8 Sb7 C11 90.36(6) . . ?
 F8 Sb7 C1 89.19(6) . . ?
 C18 Sb7 C11 118.22(6) . . ?
 C18 Sb7 C1 118.16(6) . . ?
 C11 Sb7 C1 123.62(6) . . ?
 F34 Sb31 F34 179.98(6) . 2_656 ?
 F34 Sb31 C25 89.82(6) 2_656 . ?
 F34 Sb31 C25 90.17(5) . . ?
 F34 Sb31 C25 90.17(5) 2_656 2_656 ?
 F34 Sb31 C25 89.82(6) . 2_656 ?
 F34 Sb31 C33 90.01(3) 2_656 . ?
 F34 Sb31 C33 90.01(3) . . ?
 C25 Sb31 C25 120.04(9) 2_656 . ?
 C33 Sb31 C25 119.98(4) . 2_656 ?
 C33 Sb31 C25 119.98(4) . . ?
 C19 C18 Sb7 119.79(12) . . ?
 C19 C18 C23 120.45(16) . . ?
 C23 C18 Sb7 119.72(13) . . ?
 C16 C11 Sb7 121.12(13) . . ?
 C12 C11 Sb7 118.94(12) . . ?
 C12 C11 C16 119.89(16) . . ?
 C30 C29 C28 121.59(16) . . ?
 C18 C19 C20 119.27(16) . . ?
 C2 C1 Sb7 120.38(13) . . ?
 C2 C1 C6 119.74(16) . . ?
 C6 C1 Sb7 119.87(13) . . ?
 C22 C23 C18 119.66(16) . . ?
 C23 C22 C21 120.96(17) . . ?
 C11 C16 C15 119.29(17) . . ?
 C3 C2 C1 119.85(17) . . ?
 C5 C6 C1 119.61(17) . . ?
 C22 C21 C24 120.96(17) . . ?
 C20 C21 C22 118.38(16) . . ?
 C20 C21 C24 120.64(18) . . ?
 C15 C14 C13 118.14(17) . . ?
 C15 C14 C17 121.43(17) . . ?
 C13 C14 C17 120.43(18) . . ?
 C14 C15 C16 121.62(17) . . ?
 C6 C5 C4 121.16(17) . . ?
 C29 C28 C38 120.69(17) . . ?
 C27 C28 C29 117.81(17) . . ?
 C27 C28 C38 121.47(17) . . ?
 C21 C20 C19 121.27(17) . . ?
 C26 C25 Sb31 120.19(12) . . ?
 C30 C25 Sb31 120.34(12) . . ?
 C30 C25 C26 119.46(16) . . ?
 C5 C4 C10 121.18(18) . . ?
 C3 C4 C5 118.76(17) . . ?
 C3 C4 C10 120.06(18) . . ?
 C26 C27 C28 121.22(17) . . ?
 C32 C33 Sb31 119.51(13) 2_656 . ?
 C32 C33 Sb31 119.51(13) . . ?
 C32 C33 C32 121.0(3) 2_656 . ?
 C27 C26 C25 120.15(16) . . ?
 C4 C3 C2 120.87(17) . . ?
 C35 C32 C33 118.9(3) . . ?
 C13 C12 C11 119.85(17) . . ?
 C29 C30 C25 119.76(16) . . ?
 C12 C13 C14 121.22(17) . . ?
 C32 C35 C36 121.1(3) . . ?
 C35 C36 C35 119.0(3) 2_656 . ?
 C35 C36 C37 120.49(15) 2_656 . ?
 C35 C36 C37 120.49(15) . . ?

loop_
  _geom_torsion_atom_site_label_1
  _geom_torsion_atom_site_label_2
  _geom_torsion_atom_site_label_3
  _geom_torsion_atom_site_label_4
  _geom_torsion
  _geom_torsion_site_symmetry_1
  _geom_torsion_site_symmetry_2
  _geom_torsion_site_symmetry_3
  _geom_torsion_site_symmetry_4
  _geom_torsion_publ_flag
 Sb7 C18 C19 C20 177.39(14) . . . . ?
 Sb7 C18 C23 C22 -177.83(13) . . . . ?
 Sb7 C11 C16 C15 177.54(13) . . . . ?
 Sb7 C11 C12 C13 -177.55(14) . . . . ?
 Sb7 C1 C2 C3 -178.94(13) . . . . ?
 Sb7 C1 C6 C5 179.03(13) . . . . ?
 Sb31 C25 C26 C27 -179.15(13) . . . . ?
 Sb31 C25 C30 C29 178.49(13) . . . . ?
 Sb31 C33 C32 C35 -179.55(15) . . . . ?
 C18 C19 C20 C21 0.4(3) . . . . ?
 C18 C23 C22 C21 0.5(3) . . . . ?
 C11 C16 C15 C14 0.0(3) . . . . ?
 C11 C12 C13 C14 -0.1(3) . . . . ?
 C29 C28 C27 C26 0.0(3) . . . . ?
 C19 C18 C23 C22 0.0(3) . . . . ?
 C1 C2 C3 C4 0.3(3) . . . . ?
 C1 C6 C5 C4 -0.5(3) . . . . ?
 C23 C18 C19 C20 -0.5(3) . . . . ?
 C23 C22 C21 C20 -0.6(3) . . . . ?
 C23 C22 C21 C24 -178.91(18) . . . . ?
 C22 C21 C20 C19 0.1(3) . . . . ?
 C16 C11 C12 C13 -0.1(3) . . . . ?
 C2 C1 C6 C5 0.2(3) . . . . ?
 C6 C1 C2 C3 -0.1(3) . . . . ?
 C6 C5 C4 C3 0.7(3) . . . . ?
 C6 C5 C4 C10 -178.91(18) . . . . ?
 C15 C14 C13 C12 0.3(3) . . . . ?
 C5 C4 C3 C2 -0.6(3) . . . . ?
 C28 C29 C30 C25 0.8(3) . . . . ?
 C28 C27 C26 C25 0.6(3) . . . . ?
 C33 C32 C35 C36 -0.9(3) . . . . ?
 C26 C25 C30 C29 -0.2(3) . . . . ?
 C38 C28 C27 C26 -178.23(17) . . . . ?
 C32 C33 C32 C35 0.45(15) 2_656 . . . ?
 C32 C35 C36 C35 0.46(16) . . . 2_656 ?
 C32 C35 C36 C37 -179.54(16) . . . . ?
 C12 C11 C16 C15 0.2(3) . . . . ?
 C30 C29 C28 C27 -0.7(3) . . . . ?
 C30 C29 C28 C38 177.58(17) . . . . ?
 C30 C25 C26 C27 -0.5(3) . . . . ?
 C24 C21 C20 C19 178.46(19) . . . . ?
 C10 C4 C3 C2 179.00(17) . . . . ?
 C13 C14 C15 C16 -0.3(3) . . . . ?
 C17 C14 C15 C16 179.77(18) . . . . ?
 C17 C14 C13 C12 -179.72(18) . . . . ?

_shelx_res_file
;
TITL ag17-4_a.res in C2/c
    ag17-4.res
    created by SHELXL-2018/3 at 14:05:40 on 30-Aug-2019
REM Old TITL AG17-4 in C2/c
REM SHELXT solution in C2/c: R1 0.053, Rweak 0.004, Alpha 0.114
REM <I/s> 0.638 for 326 systematic absences, Orientation as input
REM Formula found by SHELXT: C63 F6 Sb3
CELL 1.54184 26.6218 10.4371 21.8927 90 113.361 90
ZERR 12 0.0003 0.0001 0.0002 0 0.001 0
LATT 7
SYMM -X,+Y,0.5-Z
SFAC C H F Sb
UNIT 252 252 24 12
SIMU 0.01 0.02 2 C33 C32 C35 C36 C37
RIGU 0.01 0.01 C33 C32 C35 C36 C37
ISOR 0.01 0.01 C33 C32 C35 C36 C37

L.S. 10
PLAN  10
SIZE 0.061 0.092 0.11
LIST 4
MORE -1
CONF
fmap 2
acta
REM <olex2.extras>
REM <HklSrc "%.\\AG17-4.hkl">
REM </olex2.extras>

WGHT    0.025200    5.093100
FVAR       0.11427
SB7   4    0.180320    1.028368    0.588957    11.00000    0.01973    0.01527 =
         0.01544   -0.00089    0.00662   -0.00210
SB31  4    0.500000    0.739935    0.750000    10.50000    0.02463    0.01381 =
         0.01747    0.00000    0.01006    0.00000
F9    3    0.195571    1.214834    0.601136    11.00000    0.02687    0.01852 =
         0.02248   -0.00180    0.00833   -0.00396
F8    3    0.165506    0.841969    0.575362    11.00000    0.02458    0.01706 =
         0.02399   -0.00120    0.01061   -0.00233
F34   3    0.444371    0.739973    0.657131    11.00000    0.02910    0.02590 =
         0.01800   -0.00366    0.00916   -0.00507
C18   1    0.188232    1.013388    0.688073    11.00000    0.01839    0.02083 =
         0.01605    0.00008    0.00596   -0.00077
C11   1    0.102600    1.069034    0.515256    11.00000    0.01972    0.02162 =
         0.01506    0.00064    0.00652   -0.00038
C29   1    0.578113    0.927638    0.632698    11.00000    0.02492    0.02319 =
         0.02122    0.00150    0.01039    0.00143
C19   1    0.178033    1.119460    0.719748    11.00000    0.02904    0.02043 =
         0.02078    0.00296    0.00979    0.00650
C1    1    0.250717    1.002986    0.569075    11.00000    0.01834    0.02486 =
         0.01326   -0.00075    0.00552   -0.00150
C23   1    0.201869    0.896202    0.720770    11.00000    0.02339    0.01871 =
         0.02059   -0.00029    0.00598    0.00037
C22   1    0.205277    0.885387    0.785556    11.00000    0.02615    0.02194 =
         0.02000    0.00392    0.00565    0.00159
C16   1    0.070500    0.973022    0.474029    11.00000    0.02625    0.02141 =
         0.02072   -0.00254    0.00712   -0.00086
C2    1    0.268851    0.880198    0.563104    11.00000    0.02165    0.02263 =
         0.02178    0.00070    0.00741   -0.00101
C6    1    0.280101    1.109619    0.563034    11.00000    0.02787    0.02185 =
         0.02253   -0.00033    0.01095   -0.00297
C21   1    0.194771    0.990498    0.818316    11.00000    0.02116    0.03063 =
         0.01803    0.00279    0.00660    0.00328
C14   1   -0.002477    1.126498    0.421135    11.00000    0.02202    0.03226 =
         0.01984    0.00193    0.01031    0.00058
C15   1    0.018269    1.003148    0.427439    11.00000    0.02653    0.02885 =
         0.01902   -0.00554    0.00676   -0.00504
C5    1    0.327078    1.092184    0.550889    11.00000    0.02919    0.02775 =
         0.02524    0.00203    0.01295   -0.00620
C28   1    0.626600    0.979216    0.679238    11.00000    0.02105    0.01670 =
         0.03044    0.00280    0.01032    0.00383
C20   1    0.181230    1.106995    0.784610    11.00000    0.03007    0.02639 =
         0.02262    0.00052    0.01126    0.00900
C25   1    0.554432    0.840534    0.719514    11.00000    0.02157    0.01398 =
         0.02201    0.00101    0.01068    0.00222
C4    1    0.345704    0.970050    0.545102    11.00000    0.02300    0.03293 =
         0.01733    0.00506    0.00718    0.00075
C27   1    0.637980    0.960265    0.746400    11.00000    0.02126    0.02363 =
         0.02744    0.00028    0.00439   -0.00054
C33   1    0.500000    0.539734    0.750000    10.50000    0.04439    0.01412 =
         0.03480    0.00000    0.02959    0.00000
C26   1    0.602322    0.892224    0.766621    11.00000    0.02567    0.02159 =
         0.01927    0.00110    0.00621    0.00195
C3    1    0.316064    0.864562    0.551012    11.00000    0.02538    0.02557 =
         0.02240    0.00214    0.00845    0.00228
C38   1    0.665764    1.049474    0.657012    11.00000    0.02397    0.02730 =
         0.04089    0.00657    0.01228   -0.00022
C32   1    0.453585    0.474001    0.708093    11.00000    0.04917    0.02237 =
         0.04845   -0.00876    0.03459   -0.00866
C12   1    0.082398    1.193250    0.509779    11.00000    0.02466    0.02166 =
         0.02866   -0.00359    0.00920   -0.00130
C30   1    0.542386    0.858355    0.652157    11.00000    0.02317    0.01994 =
         0.02124   -0.00152    0.00968    0.00000
C24   1    0.199437    0.979396    0.888953    11.00000    0.03955    0.04137 =
         0.01988    0.00473    0.01129    0.00811
C10   1    0.397132    0.951084    0.533148    11.00000    0.02791    0.04231 =
         0.03405    0.00889    0.01654    0.00444
C13   1    0.030280    1.221063    0.463097    11.00000    0.02680    0.02303 =
         0.03668    0.00003    0.01209    0.00343
C17   1   -0.058774    1.158667    0.370622    11.00000    0.02286    0.03948 =
         0.02947    0.00428    0.00755    0.00231
C35   1    0.453969    0.340990    0.708904    11.00000    0.06587    0.02444 =
         0.08484   -0.01571    0.05823   -0.01557
C36   1    0.500000    0.273356    0.750000    10.50000    0.07623    0.01962 =
         0.11049    0.00000    0.07788    0.00000
C37   1    0.500000    0.128681    0.750000    10.50000    0.09702    0.02230 =
         0.18103    0.00000    0.09365    0.00000
PART -1
AFIX 137
H37A  2    0.479455    0.098021    0.774491    10.50000   -1.50000
H37B  2    0.536957    0.098021    0.770484    10.50000   -1.50000
H37C  2    0.483588    0.098021    0.705025    10.50000   -1.50000
AFIX   0

PART 0
H19   2    0.168122    1.199691    0.697760    11.00000    0.02284
H23   2    0.209289    0.824535    0.698809    11.00000    0.02485

H27   2    0.672172    0.995804    0.780267    11.00000    0.03111
H30   2    0.510301    0.819755    0.619744    11.00000    0.02152
H3    2    0.328202    0.779257    0.547673    11.00000    0.02655
H16   2    0.083440    0.887656    0.477243    11.00000    0.03090
H22   2    0.216163    0.807506    0.808110    11.00000    0.02260
H29   2    0.568744    0.937328    0.587123    11.00000    0.03259
H6    2    0.267233    1.191936    0.565661    11.00000    0.03098
H26   2    0.610162    0.880855    0.812279    11.00000    0.02923
H2    2    0.247367    0.806777    0.565739    11.00000    0.02387
H12   2    0.105672    1.258914    0.540851    11.00000    0.02677
H5    2    0.346892    1.169816    0.546616    11.00000    0.03921
H20   2    0.172578    1.180689    0.804615    11.00000    0.03372
H24A  2    0.175334    0.909240    0.893967    11.00000    0.04930
H38A  2    0.697822    1.076442    0.694399    11.00000    0.03119
H15   2   -0.002160    0.939172    0.399744    11.00000    0.02906
H17A  2   -0.085399    1.170194    0.392055    11.00000    0.03872
H38B  2    0.649713    1.118754    0.630633    11.00000    0.04240
H17B  2   -0.057645    1.236049    0.349163    11.00000    0.03909
H13   2    0.014835    1.308142    0.459162    11.00000    0.04110
H32   2    0.422855    0.516160    0.678581    11.00000    0.04107
H17C  2   -0.072208    1.089904    0.338448    11.00000    0.04657
H24B  2    0.234061    0.958947    0.917505    11.00000    0.04879
H10A  2    0.405503    1.016732    0.510834    11.00000    0.05359
H38C  2    0.678625    0.987226    0.628398    11.00000    0.04675
H35   2    0.421336    0.297939    0.680896    11.00000    0.05421
H24C  2    0.186802    1.049119    0.902097    11.00000    0.05875
H10B  2    0.397939    0.878243    0.507842    11.00000    0.08775
H10C  2    0.425674    0.954763    0.572807    11.00000    0.09470
HKLF 4


REM  ag17-4_a.res in C2/c
REM wR2 = 0.0458, GooF = S = 1.035, Restrained GooF = 1.059 for all data
REM R1 = 0.0179 for 5629 Fo > 4sig(Fo) and 0.0186 for all 5816 data
REM 448 parameters refined using 75 restraints

END

WGHT      0.0252      5.0883

REM Highest difference peak  0.480,  deepest hole -0.588,  1-sigma level  0.061
Q1    1   0.1812  1.0228  0.6497  11.00000  0.05    0.48
Q2    1   0.1980  1.0214  0.5472  11.00000  0.05    0.42
Q3    1   0.5323  0.8020  0.7297  11.00000  0.05    0.37
Q4    1   0.5000  0.6131  0.7500  10.50000  0.05    0.36
Q5    1   0.4829  0.7496  0.7909  11.00000  0.05    0.34
Q6    1   0.5641  0.8857  0.6418  11.00000  0.05    0.27
Q7    1   0.4445  0.7536  0.6976  11.00000  0.05    0.27
Q8    1   0.1784  1.0540  0.6993  11.00000  0.05    0.27
Q9    1   0.4787  0.2973  0.7283  11.00000  0.05    0.26
Q10   1   0.1948  0.9861  0.8514  11.00000  0.05    0.25
;
_shelx_res_checksum                47243
_shelx_hkl_file
;
   0   0  -1    0.24    0.22
   0   0   2   77.59    2.83
   0   0  -2   66.39    2.95
   0   0   3    0.98    0.58
   0   0  -3    0.86    0.80
   0   0   4  151.86    5.79
   0   0  -4  153.66    6.33
   0   0   5    0.75    0.83
   0   0  -6 5241.78  137.06
   0   0   6 5435.29  135.63
   0   0   6 5224.78  136.81
   0   0   7    0.27    1.04
   0   0  -7    0.38    1.43
   0   0   7    0.75    1.12
   0   0   8   84.27    5.42
   0   0  -8   91.42    6.48
   0   0   8   91.01    6.36
   0   0  -9   -0.53    1.58
   0   0   9    0.37    0.94
   0   0   9    0.51    1.68
   0   0  10    6.69    1.86
   0   0  10    7.71    2.41
   0   0 -11   -0.18    0.80
   0   0  11   -0.95    1.48
   0   0  11    0.68    1.62
   0   0 -12 1557.26   41.43
   0   0  12 1563.26   46.51
   0   0  12 1424.99   49.21
   0   0 -13    0.67    0.90
   0   0  13    1.75    1.18
   0   0  13   -0.86    1.75
   0   0 -13    0.85    1.54
   0   0 -14   19.82    2.34
   0   0 -14   17.97    4.31
   0   0 -15   -0.29    1.17
   0   0 -15    1.14    1.09
   0   0 -15    0.27    1.18
   0   0 -15    1.47    1.30
   0   0  15   -1.06    2.35
   0   0 -15   -1.04    2.10
   0   0 -16  160.86    7.55
   0   0 -16  151.32    7.42
   0   0 -16  160.56    7.30
   0   0 -16  152.47    7.60
   0   0 -16  151.21   12.85
   0   0 -16  140.00    7.23
   0   0 -17    0.31    1.20
   0   0 -17    1.57    1.33
   0   0 -17   -0.30    1.23
   0   0 -17    1.32    1.55
   0   0 -17    0.63    1.18
   0   0  17   -2.44    3.31
   0   0 -17   -1.18    1.86
   0   0 -18  542.65   18.64
   0   0 -18  564.33   18.78
   0   0 -18  579.11   18.78
   0   0 -18  579.13   18.58
   0   0 -18  565.90   19.02
   0   0 -18  554.74   18.88
   0   0 -19   -0.32    1.16
   0   0 -19    0.92    1.27
   0   0 -19   -0.37    1.47
   0   0 -19    0.89    1.10
   0   0 -19   -0.33    1.45
   0   0 -19    1.00    1.28
   0   0 -20   87.58    5.33
   0   0 -20   91.86    5.64
   0   0 -20   84.27    5.40
   0   0 -20   85.84    5.66
   0   0 -20   85.10    5.20
   0   0 -21    0.28    1.11
   0   0 -21    0.58    1.31
   0   0 -21   -0.29    1.23
   0   0 -21   -0.76    1.18
   0   0 -21    0.32    1.44
   0   0 -22   28.65    2.62
   0   0 -22   31.43    3.10
   0   0 -22   35.62    3.13
   0   0 -22   27.03    2.72
   0   0 -23   -0.22    0.95
   0   0 -23   -0.20    1.02
   0   0 -23   -0.20    0.90
   0   0 -23    0.21    1.02
   0   0 -24  200.62    7.30
   0   0 -24  195.00    7.06
   0   0  25   -0.22    0.64
   0   0 -25   -0.51    0.74
   0   0 -25    0.59    0.56
   0   2   0 2481.65   62.96
   0  -2   0 2382.31   62.07
   0  -2  -1  266.32    7.66
   0  -2   1  244.48    8.50
   0   2  -1  268.06    9.00
   0   2  -1  258.30    6.86
   0  -2   1  240.46    6.98
   0  -2  -1  258.39    6.84
   0   2   1  238.52    6.88
   0  -2   2 1119.32   30.12
   0  -2  -2 1079.63   27.59
   0   2  -2 1141.07   30.20
   0  -2   2 1069.26   28.62
   0   2   2 1055.03   28.44
   0  -2   3   29.13    2.22
   0   2   3   28.91    2.16
   0  -2   4 1053.98   29.00
   0   2  -4 1014.52   28.78
   0   2   4  951.32   27.65
   0  -2   4  951.82   27.78
   0  -2   5    2.87    1.22
   0   2  -5    1.85    1.15
   0   2   5    1.83    1.06
   0  -2   5    3.27    1.44
   0  -2   6  287.27   11.81
   0   2  -6  270.76   11.57
   0  -2   6  287.27   11.47
   0   2   6  280.95   11.24
   0  -2   7   41.88    4.14
   0   2   7   34.81    3.70
   0  -2   7   31.16    3.62
   0  -2   8 1200.99   36.38
   0   2   8 1196.67   36.07
   0  -2   8 1121.32   35.84
   0  -2   9   33.64    4.23
   0   2   9   34.44    4.20
   0  -2   9   33.79    4.26
   0  -2  10 1416.90   43.63
   0   2  10 1395.35   43.58
   0  -2  10 1362.63   43.65
   0   2 -11    5.88    2.21
   0   2 -11    4.71    1.14
   0  -2  11    3.92    1.78
   0  -2  11    4.91    2.20
   0   2 -12   67.37    3.55
   0   2 -12   63.91    3.57
   0  -2  12   60.87    6.54
   0   2 -12   60.43    3.68
   0   2 -12   62.35    7.31
   0   2  12   56.15    6.49
   0  -2 -12   55.72    6.55
   0  -2  12   60.93    6.93
   0   2 -12   62.64    6.80
   0   2 -13  310.27   10.45
   0   2 -13  309.53   10.46
   0  -2 -13  305.00   11.13
   0   2 -13  303.76   10.80
   0   2 -13  289.15   17.15
   0  -2  13  328.99   16.97
   0   2  13  316.67   17.31
   0   2 -13  329.74   17.34
   0  -2  13  305.53   17.11
   0  -2 -13  323.80   17.66
   0   2 -14  101.87    5.01
   0  -2 -14   95.91    5.39
   0   2 -14  102.51    9.66
   0  -2 -14   90.77    9.33
   0  -2  14   74.48    8.43
   0   2  14   87.66    9.03
   0  -2  14  107.64    9.47
   0   2 -14   97.15    9.97
   0  -2  15   18.74    4.44
   0  -2 -15   20.21    2.54
   0   2  15   19.81    4.55
   0   2 -15   24.81    2.71
   0  -2 -15   20.43    4.89
   0   2 -15   20.58    4.68
   0  -2  15   26.76    5.33
   0   2 -15   17.87    2.42
   0  -2 -15   16.44    2.55
   0  -2 -15   22.83    2.64
   0   2 -15   19.74    2.62
   0   2 -15   19.95    2.26
   0  -2 -15   18.13    2.38
   0   2 -15   20.76    2.36
   0  -2 -15   24.84    2.79
   0   2 -15   17.45    2.57
   0   2 -15   26.30    2.99
   0  -2 -15   21.84    2.71
   0  -2 -16  480.27   25.29
   0   2 -16  505.06   25.45
   0   2 -16  537.62   17.35
   0  -2  16  491.18   25.78
   0   2  16  524.97   25.98
   0  -2 -16  509.86   17.25
   0  -2 -16  553.86   17.35
   0  -2 -16  511.13   17.95
   0   2 -16  480.95   16.96
   0   2 -16  531.76   17.68
   0   2 -16  525.21   17.65
   0  -2 -16  496.11   17.17
   0   2 -16  511.52   16.73
   0   2 -16  495.55   17.42
   0  -2 -16  511.62   17.39
   0  -2 -16  532.49   17.57
   0  -2 -17    2.40    2.43
   0   2 -17    0.31    1.16
   0  -2  17   -1.21    4.10
   0   2 -17    1.16    1.82
   0   2  17    1.19    3.57
   0  -2 -17    2.23    1.55
   0  -2 -17    2.60    1.54
   0   2 -17    0.34    1.33
   0  -2 -17    1.49    1.20
   0  -2 -17    0.32    1.23
   0   2 -17    1.35    1.50
   0   2 -17    1.60    1.23
   0  -2 -17    0.65    1.20
   0   2 -17    1.01    1.43
   0  -2 -17    0.66    1.27
   0  -2 -18   80.69    5.63
   0   2 -18   84.67    5.53
   0  -2 -18   77.60    5.06
   0   2 -18   73.67    5.22
   0  -2 -18   88.29    5.44
   0   2 -18   72.61    5.22
   0  -2 -18   82.95    5.39
   0   2 -18   76.43    4.68
   0   2 -18   75.53    5.04
   0  -2 -18   86.05    5.44
   0  -2 -19   53.74    4.51
   0   2 -19   52.04    4.20
   0   2 -19   46.76    4.06
   0  -2 -19   42.68    3.78
   0   2 -19   50.77    4.32
   0  -2 -19   44.76    3.90
   0  -2 -19   50.43    4.02
   0   2 -19   41.10    3.70
   0  -2 -20  104.01    5.78
   0   2 -20  104.39    5.76
   0   2 -20   89.48    5.62
   0   2 -20  103.01    5.83
   0  -2 -20   96.65    6.01
   0  -2 -20  103.36    5.73
   0   2 -20  109.44    6.12
   0  -2 -20   97.95    5.75
   0   2 -20   94.28    5.69
   0  -2 -21    7.65    1.65
   0   2 -21    6.23    1.51
   0   2 -21    6.32    1.69
   0  -2 -21    5.41    1.66
   0  -2 -21    5.68    1.61
   0   2 -21    6.55    1.74
   0  -2 -21    5.19    1.70
   0   2 -21    6.65    1.71
   0   2 -22  468.27   15.03
   0  -2 -22  476.78   15.14
   0  -2 -22  470.29   15.51
   0   2 -22  454.25   14.92
   0   2 -22  471.65   15.66
   0  -2 -22  476.47   15.21
   0   2 -22  453.39   15.36
   0   2 -22  490.73   15.39
   0   2 -23    9.24    1.47
   0   2 -23   10.24    1.72
   0  -2 -23    9.51    1.63
   0  -2 -23   12.40    1.68
   0   2 -23    9.78    1.64
   0  -2 -24   -0.14    0.73
   0   2 -24   -0.31    0.84
   0   2 -24    1.27    0.86
   0   2 -24    0.24    0.67
   0  -2 -24   -0.56    0.77
   0  -2 -25   43.29    2.16
   0   4   0 1898.51   53.22
   0  -4   0 1896.88   51.60
   0  -4   1  109.29    6.11
   0  -4  -1   96.49    5.11
   0   4  -1  104.88    6.41
   0   4   1  100.58    6.25
   0  -4   2    3.62    1.57
   0   4  -2    0.39    1.33
   0  -4  -2    1.59    0.75
   0  -4  -3  757.63   20.56
   0  -4   3  866.32   25.80
   0   4  -3  852.05   25.98
   0   4  -3  803.72   20.70
   0  -4   3  729.32   20.77
   0   4   3  776.57   20.61
   0  -4   4  108.19    7.00
   0   4  -4   96.10    6.64
   0   4  -4  102.04    4.40
   0  -4   4   85.65    4.54
   0  -4  -4  103.51    4.37
   0   4   4   92.70    4.48
   0   4  -5   76.33    5.91
   0  -4   5   71.21    5.81
   0   4  -5   59.93    3.74
   0  -4  -5   65.93    3.86
   0   4   5   51.22    3.73
   0  -4   5   56.81    4.08
   0  -4   6  605.93   22.27
   0   4  -6  567.34   21.66
   0  -4   6  542.51   19.18
   0   4   6  545.86   18.78
   0  -4  -6  613.40   18.85
   0   4  -6  611.04   18.85
   0   4  -7   10.10    1.53
   0   4  -7    9.29    2.54
   0  -4  -7   13.19    2.18
   0  -4   7   16.33    2.61
   0   4   7    9.98    2.05
   0   4  -7   15.73    2.32
   0   4  -8   82.22    4.19
   0   4  -8   83.91    4.30
   0   4  -8   75.42    6.98
   0   4  -8   78.60    5.71
   0  -4  -8   70.94    5.59
   0  -4   8   80.64    6.27
   0   4   8   74.62    5.88
   0  -4   9  522.06   15.55
   0   4  -9  571.21   22.70
   0  -4   9  513.41   22.28
   0  -4   9  500.35   20.24
   0  -4  -9  522.12   20.05
   0   4  -9  506.43   19.53
   0   4   9  540.41   20.35
   0   4 -10   22.51    2.22
   0  -4  10   17.71    1.83
   0  -4  10   21.19    4.39
   0  -4 -10   15.56    3.10
   0  -4 -10   19.56    1.91
   0   4 -10   17.03    3.12
   0  -4  10   18.45    3.53
   0   4  10   20.03    3.59
   0   4 -11    7.73    1.49
   0   4 -11    8.25    1.47
   0  -4  11    5.35    2.80
   0   4 -11    5.58    1.41
   0   4  11    6.19    2.25
   0  -4 -11    6.41    1.19
   0  -4  11    4.29    2.05
   0   4 -11    7.22    1.23
   0  -4 -11    6.17    2.06
   0   4 -11    2.59    1.45
   0   4 -11    3.58    2.15
   0   4 -12 1350.48   37.90
   0   4 -12 1349.13   38.50
   0  -4 -12 1432.29   46.33
   0   4  12 1394.67   45.92
   0  -4  12 1376.85   46.15
   0  -4 -12 1414.31   38.13
   0   4 -12 1438.03   37.99
   0   4 -12 1358.51   45.19
   0  -4  12 1403.86   48.70
   0   4 -12 1444.04   38.94
   0   4 -13   40.47    3.39
   0  -4  13   53.18    7.44
   0  -4 -13   42.99    3.25
   0  -4 -13   35.18    5.48
   0  -4  13   36.67    5.68
   0   4 -13   38.82    3.12
   0   4  13   27.19    4.91
   0   4 -13   36.63    5.46
   0   4 -13   47.87    3.83
   0  -4 -13   50.38    4.18
   0  -4 -13   42.17    3.63
   0   4 -13   39.40    3.15
   0  -4 -13   40.57    3.51
   0   4 -13   41.48    3.32
   0  -4 -13   47.34    3.80
   0   4 -13   43.84    3.57
   0  -4  13   41.31    3.50
   0   4 -14  738.62   21.93
   0  -4  14  760.07   32.49
   0   4 -14  724.08   22.66
   0   4 -14  705.42   29.58
   0   4  14  710.82   29.97
   0  -4 -14  718.97   30.10
   0  -4  14  711.43   30.12
   0  -4 -14  730.29   22.13
   0   4 -14  741.93   22.03
   0   4 -14  728.34   23.13
   0  -4 -14  756.11   23.82
   0  -4 -14  763.85   23.07
   0  -4 -14  778.90   23.15
   0   4 -14  718.60   22.32
   0   4 -14  739.36   21.89
   0   4 -14  711.10   22.75
   0  -4 -14  740.33   23.00
   0  -4  14  732.79   22.79
   0   4 -15  356.63   12.52
   0   4 -15  341.58   21.44
   0  -4  15  409.14   22.49
   0  -4 -15  349.85   19.96
   0  -4  15  345.38   19.98
   0  -4 -15  378.32   13.15
   0   4 -15  396.44   13.16
   0   4 -15  318.19   18.97
   0   4 -15  369.55   13.98
   0  -4 -15  394.80   14.54
   0   4 -15  397.82   13.25
   0  -4 -15  345.97   13.40
   0  -4 -15  368.46   13.81
   0  -4 -15  387.96   13.89
   0   4 -15  358.65   13.58
   0  -4  15  381.90   13.61
   0  -4  16    4.78    2.65
   0   4 -16    5.25    3.36
   0   4 -16    6.17    1.62
   0  -4 -16    2.06    4.07
   0  -4 -16    3.01    1.27
   0  -4 -16    5.64    1.93
   0  -4 -16    7.27    1.94
   0  -4 -16    7.13    1.93
   0   4 -16    7.43    2.13
   0   4 -16    6.21    1.80
   0   4 -16    7.73    1.77
   0  -4  16    6.00    1.68
   0   4 -17    0.81    1.17
   0  -4 -17    1.37    1.31
   0  -4 -17    0.37    1.65
   0  -4 -17   -0.32    1.31
   0  -4 -17    2.32    1.47
   0   4 -17    2.13    1.43
   0   4 -17    2.31    1.40
   0   4 -17    2.09    1.33
   0   4 -17    0.79    1.12
   0  -4  17    2.91    1.34
   0  -4 -18  660.04   20.73
   0   4 -18  678.69   20.78
   0  -4 -18  681.71   22.20
   0   4 -18  702.88   22.09
   0   4 -18  684.39   22.02
   0  -4 -18  666.30   21.44
   0   4 -18  666.27   21.61
   0   4 -18  681.75   21.08
   0  -4  18  666.54   20.83
   0  -4 -19   36.69    3.16
   0   4 -19   46.59    3.44
   0  -4 -19   56.63    4.42
   0   4 -19   50.78    4.19
   0   4 -19   41.73    3.83
   0  -4 -19   44.14    3.69
   0   4 -19   43.07    3.45
   0   4 -19   41.93    3.79
   0  -4  19   48.29    3.48
   0   4 -20  187.74    8.32
   0  -4 -20  191.16    8.41
   0   4 -20  186.20    8.22
   0  -4 -20  190.52    8.06
   0   4 -20  177.55    7.99
   0  -4 -20  181.31    7.41
   0   4 -20  173.70    7.31
   0   4 -21   95.41    5.16
   0  -4 -21   87.38    5.00
   0   4 -21   88.28    4.96
   0  -4 -21   93.74    4.92
   0   4 -21   90.20    4.99
   0   4 -21   87.13    4.77
   0  -4 -22    2.00    1.10
   0   4 -22    2.82    1.09
   0  -4 -22    3.12    1.05
   0   4 -22    3.26    1.23
   0   4 -22    1.82    1.05
   0  -4 -23   12.37    1.43
   0   4 -23    8.55    1.28
   0   4 -23    9.84    1.43
   0   4 -23    9.05    1.02
   0   4 -23    8.75    1.26
   0  -4 -23    9.64    1.35
   0   4 -24  120.90    4.46
   0  -4 -24  127.37    4.41
   0  -6   0   69.13    3.62
   0   6   0   77.22    6.87
   0  -6   0   62.14    5.41
   0  -6  -1  535.77   15.76
   0   6  -1  562.87   22.05
   0  -6  -1  518.63   18.61
   0  -6   1  528.34   20.37
   0   6   1  524.12   21.48
   0  -6  -2  453.75   13.82
   0  -6   2  419.83   18.46
   0   6  -2  509.49   20.44
   0   6   2  482.93   19.87
   0  -6   3  807.55   22.86
   0  -6  -3  797.15   22.25
   0   6  -3  773.34   22.44
   0   6   3  769.52   28.60
   0   6  -3  834.57   29.64
   0  -6   3  802.50   28.74
   0  -6   4  620.83   18.58
   0   6   4  603.30   24.13
   0   6  -4  629.32   24.97
   0  -6   4  660.30   25.02
   0   6  -4  615.86   18.42
   0  -6   5  110.23    5.27
   0   6  -5  113.17    5.32
   0  -6   6   11.26    3.34
   0   6  -6    8.72    2.88
   0  -6   6    6.74    1.35
   0   6  -6    7.86    1.57
   0  -6   7  544.93   16.66
   0   6  -7  539.71   23.77
   0  -6   7  542.02   24.00
   0   6  -7  504.79   16.63
   0  -6   8  572.90   18.07
   0  -6   8  576.50   26.08
   0   6  -8  581.82   25.99
   0   6  -8  605.35   18.61
   0  -6   9  384.26   13.04
   0  -6   9  387.96   20.73
   0   6  -9  374.78   13.41
   0   6  -9  395.13   20.64
   0   6 -10  692.91   21.66
   0  -6  10  750.22   31.33
   0  -6 -10  685.91   22.31
   0  -6 -10  667.93   21.20
   0  -6 -10  673.66   20.93
   0  -6  10  716.65   21.08
   0  -6 -10  684.41   22.17
   0   6 -10  698.87   21.20
   0  -6  10  697.94   20.92
   0  -6 -10  695.53   21.91
   0  -6 -10  676.52   20.94
   0  -6  11  115.61   11.28
   0  -6  11   98.62    5.27
   0   6 -11  102.61    5.92
   0   6 -11   98.67    5.77
   0  -6 -11  100.16    6.27
   0   6 -11  105.46    5.67
   0  -6 -11  103.18    5.56
   0  -6 -11  100.19    5.68
   0   6 -11   98.70    5.75
   0  -6 -11  101.06    5.72
   0  -6 -11   98.07    6.14
   0   6 -11   86.29    5.29
   0   6 -11   89.11    5.24
   0  -6  11  101.73    5.89
   0  -6 -11   96.94    5.48
   0   6 -12    2.23    1.38
   0   6 -12    1.21    2.67
   0  -6 -12    1.52    1.68
   0   6 -12    3.54    1.57
   0   6 -12    1.25    1.38
   0   6 -12    1.11    1.09
   0  -6 -12    0.58    1.19
   0  -6 -12    3.01    1.52
   0  -6 -12   -0.35    1.26
   0   6 -12    3.47    1.31
   0   6 -12    3.05    1.30
   0   6 -12    1.66    1.47
   0  -6 -12    2.72    1.45
   0  -6  12    0.33    1.29
   0   6 -13  508.38   27.01
   0  -6  13  507.76   26.91
   0  -6 -13  540.20   18.69
   0   6 -13  538.29   18.01
   0   6 -13  518.17   18.00
   0   6 -13  517.82   17.61
   0   6 -13  514.92   17.38
   0  -6 -13  518.24   17.44
   0   6 -13  521.50   16.98
   0  -6 -13  547.58   17.81
   0   6 -13  543.87   17.50
   0  -6 -13  521.24   17.54
   0  -6 -13  521.00   18.10
   0  -6  13  507.64   17.75
   0   6 -14   97.92    5.67
   0   6 -14  102.02    6.27
   0  -6 -14  103.55    6.64
   0   6 -14  110.47    6.53
   0   6 -14  109.77    5.62
   0  -6 -14  114.23    6.20
   0   6 -14  108.72    6.11
   0  -6 -14   94.10    5.82
   0   6 -14  111.88    5.78
   0   6 -14  119.47    6.08
   0   6 -14  103.19    5.89
   0  -6 -14  113.06    6.18
   0  -6 -14  101.83    6.27
   0  -6 -14  106.08    6.08
   0  -6  14  101.39    6.08
   0   6 -15  329.06   12.12
   0   6 -15  323.04   12.94
   0  -6 -15  341.54   13.45
   0   6 -15  343.19   12.19
   0   6 -15  348.42   12.62
   0  -6 -15  339.48   12.63
   0   6 -15  342.14   11.84
   0  -6 -15  327.10   12.49
   0  -6 -15  345.97   13.01
   0  -6 -15  333.76   12.46
   0   6 -15  325.24   12.44
   0  -6 -15  315.35   12.11
   0  -6  15  342.72   12.86
   0   6 -16  110.52    5.67
   0  -6 -16  112.69    6.74
   0   6 -16  107.90    6.46
   0   6 -16  114.25    5.71
   0  -6 -16  112.65    6.14
   0  -6 -16  112.97    6.16
   0  -6 -16  116.56    6.38
   0   6 -16  120.59    6.30
   0  -6 -16  110.08    5.98
   0  -6  16  117.45    6.38
   0  -6 -16  111.72    5.80
   0   6 -17   10.28    1.65
   0  -6 -17    8.05    2.05
   0   6 -17    6.85    1.99
   0  -6 -17    6.37    1.66
   0  -6 -17   10.24    1.97
   0  -6 -17   11.00    1.87
   0   6 -17    6.67    1.78
   0   6 -17   10.35    1.86
   0  -6 -17    9.71    1.89
   0   6 -17   10.79    2.02
   0  -6  17    9.84    1.94
   0  -6 -17    8.85    2.13
   0   6 -18    4.78    1.74
   0  -6 -18    3.61    1.57
   0  -6 -18    3.12    1.33
   0  -6 -18    1.19    1.37
   0  -6  18    3.35    1.32
   0  -6 -18    3.28    1.26
   0   6 -18    4.02    1.29
   0   6 -18    4.39    1.52
   0   6 -19  215.65    8.85
   0   6 -19  209.44    8.77
   0  -6 -19  206.49    8.66
   0  -6 -19  212.76    8.79
   0  -6  19  221.31    8.33
   0   6 -19  212.73    8.26
   0   6 -19  212.04    8.30
   0  -6 -20   71.00    4.14
   0   6 -20   69.62    4.22
   0   6 -20   75.43    4.30
   0  -6 -20   83.57    4.45
   0  -6  20   77.91    3.91
   0   6 -20   69.78    3.86
   0   6 -20   71.11    3.80
   0   6 -21    9.35    1.50
   0   6 -21   13.21    1.38
   0  -6 -21   14.16    1.72
   0   6 -21   14.49    1.51
   0   6 -22  145.82    5.33
   0  -6 -22  154.85    5.49
   0  -8   0  734.74   22.04
   0  -8   0  730.98   22.73
   0  -8   0  759.03   22.70
   0  -8   0  734.34   21.61
   0   8   0  717.34   30.16
   0  -8  -1   10.47    1.68
   0  -8   1    9.33    1.64
   0  -8   1   14.36    2.19
   0  -8  -1    7.87    1.79
   0  -8   1   11.55    1.99
   0  -8  -1    9.96    1.86
   0   8   1   13.74    3.72
   0  -8   1   10.82    1.67
   0   8  -1    6.59    3.20
   0  -8  -1   11.29    1.63
   0  -8   2  229.28    9.10
   0  -8  -2  220.62    8.72
   0   8  -2  242.33   15.40
   0   8   2  205.82   14.01
   0  -8  -2  224.38    9.41
   0  -8  -2  229.07    9.67
   0  -8  -2  244.56    9.51
   0  -8   2  226.80    9.47
   0   8  -3  521.06   24.69
   0   8   3  480.84   23.28
   0  -8  -3  555.86   17.18
   0  -8   3  519.32   16.75
   0  -8  -3  508.85   16.84
   0  -8  -3  485.61   16.88
   0  -8  -3  535.18   17.56
   0  -8  -3  501.06   16.76
   0   8  -4   64.69    4.05
   0   8   4   56.65    7.10
   0   8  -4   68.10    8.18
   0  -8   4   62.49    4.27
   0  -8  -4   62.25    4.40
   0  -8  -4   65.49    4.41
   0  -8  -4   70.01    4.93
   0  -8   4   64.00    4.36
   0  -8   4   63.28    4.46
   0  -8   4   61.97    4.39
   0  -8  -4   76.02    4.70
   0   8  -5    1.52    0.97
   0   8   5    0.92    1.44
   0  -8   5   -0.99    2.68
   0   8  -5    1.05    1.90
   0  -8  -5    0.56    0.98
   0  -8   5    0.26    0.91
   0  -8  -5    0.82    0.99
   0  -8  -5    1.01    1.58
   0  -8   5    1.18    1.19
   0  -8  -5    2.45    1.21
   0  -8   5    1.81    1.28
   0  -8  -6  320.58   12.02
   0   8  -6  310.95   12.25
   0  -8   6  337.91   19.49
   0   8  -6  327.38   19.42
   0   8  -6  328.24   11.93
   0  -8  -6  335.15   12.00
   0  -8  -6  324.42   12.75
   0  -8   6  348.58   12.50
   0  -8   6  307.77   12.19
   0  -8  -7   97.81    5.55
   0   8  -7   94.49    5.73
   0   8  -7   94.10    5.43
   0  -8   7  100.52   10.42
   0   8  -7   84.98    9.68
   0  -8  -7   95.21    5.34
   0  -8   7  100.83    5.71
   0  -8  -7  101.69    6.19
   0  -8   7   91.35    5.65
   0  -8  -8    4.78    1.47
   0   8  -8    4.03    1.58
   0   8  -8    1.15    1.81
   0  -8   8    3.46    2.33
   0   8  -8    6.90    1.72
   0  -8  -8    1.84    1.60
   0  -8   8    3.34    1.57
   0  -8   8    3.04    1.32
   0   8  -9  391.67   14.21
   0  -8   9  381.98   22.40
   0   8  -9  364.70   21.97
   0   8  -9  425.41   14.52
   0  -8  -9  401.32   13.84
   0   8  -9  386.72   14.53
   0  -8  -9  384.72   15.24
   0  -8  -9  386.88   14.98
   0  -8   9  406.93   14.26
   0  -8   9  403.49   14.67
   0   8 -10  101.94    5.85
   0   8 -10   92.46    5.66
   0   8 -10   84.28    5.66
   0   8 -10   97.66    5.97
   0  -8 -10   97.71    6.37
   0  -8  10   96.01    5.88
   0  -8  10   91.82    5.46
   0  -8 -10   89.86    6.05
   0   8 -11    7.97    2.00
   0   8 -11   10.64    2.23
   0   8 -11    7.50    1.88
   0   8 -11    4.23    1.62
   0   8 -11    5.72    1.86
   0  -8 -11    8.47    2.13
   0  -8  11    6.10    1.92
   0  -8 -11    7.66    1.90
   0   8 -12  118.56    6.58
   0   8 -12  138.74    7.11
   0   8 -12  130.55    6.83
   0   8 -12  112.20    6.49
   0   8 -12  123.21    6.56
   0  -8 -12  118.75    6.94
   0  -8  12  129.72    6.63
   0  -8  12  126.28    6.84
   0  -8 -12  125.60    7.01
   0   8 -13  151.37    7.61
   0   8 -13  173.59    8.08
   0   8 -13  169.90    8.15
   0   8 -13  171.23    7.91
   0   8 -13  161.04    7.82
   0   8 -13  172.24    7.64
   0   8 -13  165.00    7.66
   0   8 -13  163.97    7.20
   0  -8  13  170.83    7.61
   0  -8 -13  155.34    7.87
   0   8 -14   14.04    2.13
   0   8 -14   15.48    2.47
   0   8 -14   14.91    2.11
   0   8 -14   14.82    2.04
   0   8 -14   14.51    2.13
   0   8 -14   15.87    2.44
   0   8 -14   14.89    2.41
   0  -8  14   19.71    2.24
   0  -8 -14   20.75    2.64
   0   8 -15  354.38   12.93
   0   8 -15  346.52   13.00
   0   8 -15  359.27   12.43
   0   8 -15  353.48   12.06
   0   8 -15  361.57   12.49
   0  -8 -15  367.31   12.63
   0  -8  15  357.23   12.81
   0   8 -16   21.25    2.27
   0   8 -16   19.89    2.48
   0   8 -16   21.56    2.19
   0   8 -16   15.87    2.07
   0   8 -16   23.09    2.72
   0  -8 -16   22.74    2.33
   0  -8  16   20.74    2.41
   0   8 -17    8.43    1.33
   0   8 -17    9.92    1.72
   0   8 -17    4.68    1.42
   0   8 -17    7.20    1.52
   0  -8  17   10.03    1.74
   0  -8 -17    5.08    1.59
   0   8 -18   23.22    2.15
   0   8 -18   23.64    2.29
   0  -8  18   17.27    1.80
   0  -8  18   19.49    2.01
   0  -8 -18   19.03    2.09
   0   8 -18   22.78    2.08
   0   8 -19  105.88    4.59
   0  -8 -19  109.48    4.65
   0   8 -19  109.41    4.37
   0  -8 -20   17.10    1.43
   0   8 -20   19.17    1.46
   0 -10   0  123.65    6.77
   0 -10   0  133.25    6.94
   0 -10   0  124.08    6.79
   0 -10  -1  264.24   10.94
   0 -10  -1  257.76   10.63
   0 -10   1  277.50   10.90
   0 -10   1  265.58   11.03
   0 -10   1  268.86   11.00
   0 -10  -1  261.21   10.30
   0 -10  -1  270.98   10.80
   0 -10  -1  254.87   10.74
   0  10  -1  277.46   10.21
   0 -10   1  265.74   10.21
   0  10  -2   49.98    3.62
   0 -10   2   42.79    3.76
   0 -10  -2   43.66    3.67
   0 -10   2   44.49    4.05
   0 -10  -2   54.40    4.10
   0 -10   2   47.15    3.99
   0 -10  -2   46.82    3.86
   0 -10  -2   46.06    3.83
   0  10  -2   48.91    3.56
   0 -10   2   48.79    3.71
   0  10  -2   46.70    3.64
   0  10  -3  168.68    7.39
   0 -10   3  170.95    7.72
   0 -10   3  155.13    8.00
   0 -10  -3  157.60    7.16
   0 -10  -3  146.51    7.36
   0 -10  -3  154.20    7.49
   0 -10  -3  159.66    7.68
   0 -10   3  168.11    7.54
   0  10  -3  158.85    7.40
   0  10  -3  158.74    7.19
   0  10  -4   14.36    2.17
   0 -10   4    9.31    1.75
   0 -10   4    8.88    1.80
   0 -10   4    7.73    1.87
   0 -10  -4   12.75    2.04
   0 -10   4   16.74    2.49
   0 -10  -4    9.30    1.90
   0 -10  -4   10.52    2.21
   0  10  -4   11.51    2.06
   0  10  -4   13.13    2.08
   0 -10   4   10.29    1.88
   0  10  -5   78.37    4.73
   0 -10   5   63.37    4.02
   0  10  -5   62.42    4.40
   0  10  -5   60.56    4.28
   0 -10   5   65.09    4.44
   0 -10   5   57.70    4.02
   0 -10   5   59.58    4.63
   0 -10   5   61.55    4.46
   0 -10  -5   66.73    4.71
   0 -10  -5   59.76    4.22
   0 -10  -5   58.66    4.05
   0  10  -6   73.88    4.44
   0  10  -6   76.71    4.80
   0 -10   6   64.01    4.48
   0  10  -6   64.11    4.56
   0  10  -6   75.10    4.76
   0 -10   6   69.96    4.29
   0 -10  -6   61.54    4.18
   0 -10   6   71.33    4.83
   0 -10  -6   76.47    5.16
   0 -10   6   71.18    4.44
   0 -10   7  458.79   15.22
   0  10  -7  459.05   15.91
   0  10  -7  477.89   15.42
   0  10  -7  476.58   16.02
   0  10  -7  466.36   16.12
   0 -10   7  484.43   16.09
   0 -10   7  474.67   16.47
   0 -10   7  479.11   16.13
   0 -10  -7  483.76   16.60
   0 -10   7  470.95   15.58
   0  10  -8   87.19    5.28
   0 -10   8   86.17    4.86
   0  10  -8   86.00    4.93
   0  10  -8  101.60    5.61
   0  10  -8   95.10    5.54
   0  10  -8  105.83    5.98
   0 -10   8   92.08    5.38
   0 -10   8   91.40    5.51
   0 -10   8   86.34    5.21
   0 -10  -8   86.22    5.52
   0 -10   8   83.43    5.01
   0 -10   9  121.86    5.93
   0  10  -9  115.00    6.26
   0  10  -9  137.74    6.27
   0 -10   9  137.20    6.65
   0  10  -9  132.74    6.55
   0  10  -9  133.83    6.67
   0  10  -9  134.43    6.82
   0 -10   9  128.17    6.58
   0 -10   9  122.52    6.24
   0 -10  -9  121.73    6.65
   0 -10  -9  138.20    7.02
   0  10 -10   82.32    5.00
   0  10 -10   91.17    4.90
   0  10 -10   87.56    5.09
   0  10 -10   92.64    5.18
   0 -10  10   86.68    5.13
   0  10 -10   85.46    5.11
   0  10 -10   94.86    5.33
   0 -10  10   92.50    5.22
   0 -10 -10   92.67    5.18
   0 -10 -10   90.28    5.43
   0 -10 -10   88.84    5.40
   0 -10  10   88.73    5.02
   0  10 -11   39.85    3.23
   0  10 -11   30.03    3.03
   0  10 -11   31.28    2.79
   0  10 -11   36.85    3.15
   0 -10  11   35.05    3.09
   0  10 -11   41.55    3.27
   0  10 -11   36.57    3.16
   0  10 -11   35.09    2.97
   0 -10 -11   39.11    3.10
   0 -10  11   38.49    3.15
   0 -10  11   43.15    3.28
   0 -10 -11   38.25    3.40
   0  10 -12  122.55    5.91
   0  10 -12  120.96    5.57
   0  10 -12  114.89    5.66
   0  10 -12  119.28    5.45
   0  10 -12  122.95    5.70
   0 -10  12  113.19    5.52
   0 -10 -12  124.56    5.52
   0 -10 -12  124.78    5.96
   0 -10  12  132.36    5.88
   0 -10 -12  127.06    6.13
   0  10 -13  273.05    9.68
   0  10 -13  273.11    9.82
   0  10 -13  270.40    9.46
   0  10 -13  266.34    9.52
   0  10 -13  273.24    9.69
   0  10 -13  281.40    9.43
   0 -10  13  266.48    9.33
   0 -10  13  291.14    9.78
   0 -10 -13  280.42    9.84
   0 -10 -13  268.25    9.87
   0  10 -14   36.76    2.58
   0  10 -14   31.52    2.39
   0  10 -14   35.41    2.69
   0 -10  14   31.54    2.51
   0 -10 -14   34.12    2.53
   0 -10  14   36.66    2.34
   0  10 -15   95.23    4.11
   0  10 -15  106.78    4.22
   0  10 -15  103.51    4.50
   0  10 -16    0.68    0.61
   0 -12   0   24.35    2.31
   0  12   0   22.18    2.10
   0  12   0   21.76    2.14
   0 -12  -1    1.70    1.14
   0 -12   1   -0.19    0.89
   0  12  -1    0.19    0.78
   0  12  -1    0.59    0.89
   0  12   1    0.35    0.73
   0 -12   2   94.08    4.55
   0 -12  -2   91.89    4.78
   0 -12   2   80.48    4.20
   0  12  -2   85.12    4.46
   0  12  -2   82.42    4.36
   0 -12   3  437.38   13.86
   0 -12  -3  432.94   14.15
   0  12  -3  444.68   13.99
   0  12  -3  433.49   13.30
   0  12  -3  437.31   13.89
   0 -12  -4   55.46    3.56
   0 -12   4   55.95    3.47
   0  12  -4   47.19    3.25
   0  12  -4   46.32    3.25
   0  12  -4   48.39    3.03
   0  12  -5    2.88    0.94
   0 -12   5    2.73    1.12
   0 -12  -5    4.07    1.20
   0  12  -5    2.16    1.01
   0  12  -5    3.13    1.05
   0 -12   6   20.98    2.08
   0  12  -6   17.96    1.69
   0  12  -6   18.06    1.92
   0  12  -7    3.56    0.89
   0 -12  -7    2.40    1.02
   0 -12   8   19.63    1.86
   0 -12  -8   21.60    1.85
   0  12  -8   17.39    1.52
   0 -12  -9  203.69    6.50
   0  12  -9  174.08    5.97
   1   1 -25   81.71    3.56
   1  -1 -25   87.68    3.65
   1   1 -25   82.75    3.42
  -1   1  25   87.83    3.69
  -1  -1  25   90.01    3.66
   1   1 -24  196.36    7.49
   1   1 -24  223.87    7.85
   1  -1 -24  211.07    7.66
   1  -1 -24  222.29    7.68
   1   1 -24  198.53    7.34
   1   1 -23   51.36    3.60
   1   1 -23   56.33    3.47
   1  -1 -23   50.81    3.57
   1   1 -23   48.06    3.30
   1  -1 -23   53.21    3.52
   1   1 -23   52.18    3.54
   1  -1 -23   49.71    3.40
   1   1 -23   51.85    3.45
   1  -1 -22    0.51    1.21
   1   1 -22   -0.25    1.11
   1   1 -22    1.98    1.45
   1  -1 -22    1.10    1.22
   1   1 -22    0.24    1.29
   1  -1 -22    1.52    1.25
   1   1 -22    1.06    1.40
   1   1 -22   -0.26    1.27
   1  -1 -21   75.40    4.69
   1   1 -21   62.68    4.35
   1  -1 -21   70.69    4.88
   1  -1 -21   66.47    4.34
   1   1 -21   69.35    4.57
   1   1 -21   62.76    4.67
   1   1 -21   66.28    4.70
   1   1 -21   64.83    4.53
   1   1 -20  324.93   12.34
   1  -1 -20  335.64   12.50
   1  -1 -20  319.51   12.08
   1   1 -20  329.18   12.46
   1  -1 -20  328.23   12.84
   1  -1 -20  311.88   12.07
   1   1 -20  342.46   12.80
   1   1 -20  323.60   12.50
   1   1 -19  130.64    6.95
   1  -1 -19  130.46    6.93
   1   1 -19  139.84    7.21
   1   1 -19  138.28    7.18
   1  -1 -19  136.68    7.48
   1  -1 -19  135.19    7.00
   1  -1 -19  122.37    6.68
   1   1 -19  135.23    7.24
   1  -1 -19  138.56    7.27
   1   1 -19  148.35    7.41
   1  -1 -18  359.42   13.12
   1   1 -18  352.43   13.26
   1  -1 -18  369.65   13.86
   1   1 -18  365.82   13.46
   1  -1 -18  333.02   12.79
   1   1 -18  316.69   12.20
   1  -1 -18  357.99   13.34
   1   1 -18  349.73   13.40
  -1  -1  18  308.38   20.45
   1   1 -18  341.65   13.01
   1  -1 -18  322.76   20.66
   1  -1 -18  351.20   13.16
   1   1 -18  342.40   20.69
  -1   1  18  331.54   21.06
   1   1 -17  103.36    6.15
   1  -1 -17  110.08    6.22
   1  -1 -17  121.81    6.84
   1   1 -17  106.61    6.25
   1  -1 -17  106.36    6.03
   1   1 -17  113.71    5.87
   1   1 -17  105.95    6.28
   1   1 -17  103.31    5.60
   1  -1 -17  101.62    6.13
   1  -1 -17  127.14   12.08
   1   1 -17  109.42    6.18
  -1   1  17  130.50   12.07
   1   1 -17   94.66   10.33
   1  -1 -17  118.37    6.41
  -1  -1  17  113.07   11.63
   1  -1 -16    2.97    1.40
   1   1 -16    1.25    1.36
   1   1 -16    2.84    1.30
   1  -1 -16    2.91    1.40
   1   1 -16    3.12    1.41
   1   1 -16    2.01    1.11
   1  -1 -16    2.48    1.43
   1   1 -16    4.09    1.64
   1  -1 -16    2.22    2.25
  -1  -1  16    3.38    2.70
  -1   1  16   -1.11    1.74
   1   1 -16    1.09    1.70
   1   1 -15    5.54    1.59
   1   1 -15    8.40    1.86
   1  -1 -15    4.05    1.42
   1   1 -15    6.21    1.66
   1   1 -15    6.76    1.49
   1  -1 -15    7.89    1.81
  -1   1  15   10.21    3.58
  -1  -1  15    2.08    1.88
   1  -1 -15    6.15    2.79
   1   1 -15    2.00    1.82
   1  -1 -14  615.97   18.79
   1   1 -14  573.60   18.19
  -1  -1  14  617.21   24.75
  -1   1  14  629.24   26.81
  -1  -1  14  606.59   26.73
   1   1 -13  479.37   14.99
  -1  -1  13  525.69   21.20
  -1  -1  13  473.57   22.05
  -1   1  13  458.74   21.73
   1   1 -12  237.08    8.48
   1   1 -12  237.58   14.04
  -1  -1  12  245.01   12.87
  -1  -1  12  253.39   14.19
  -1   1  12  227.68   13.44
  -1  -1  11  683.49   24.30
   1   1 -11  629.59   25.34
  -1   1  11  633.47   24.92
  -1  -1  11  667.69   25.36
  -1  -1  10    6.39    2.05
  -1  -1  10    9.32    2.59
  -1   1  10   12.05    2.99
  -1  -1   9  116.31    7.13
  -1  -1   9  101.20    7.28
  -1   1   9   98.18    7.11
  -1  -1   8 1342.39   38.06
  -1  -1   8 1235.55   38.42
  -1   1   8 1253.38   38.39
  -1  -1   7  205.85    9.19
  -1  -1   7  204.33    9.51
  -1   1   7  201.57    9.47
   1   1  -6   51.40    4.12
  -1  -1   6   55.61    4.05
  -1  -1   6   45.61    3.83
   1   1  -6   54.73    4.05
   1  -1  -6   52.18    4.03
  -1   1   6   54.41    4.09
  -1  -1   5  272.37    9.86
   1   1  -5  257.95    9.69
  -1   1   5  236.59    9.70
   1  -1  -5  256.06    9.76
  -1  -1   5  257.08    9.82
  -1  -1   4 3119.78   79.77
   1   1  -4 3145.95   79.49
  -1  -1   4 2986.62   79.55
  -1   1   4 3005.42   79.47
   1  -1  -4 3136.64   79.57
   1   1  -3  430.70   13.25
  -1   1   3  420.24   13.09
  -1  -1   3  430.10   13.18
   1   1  -3  456.29   13.14
   1  -1  -3  458.26   13.20
   1   1  -2 2460.04   60.53
  -1   1   2 2276.12   60.13
  -1  -1   2 2363.06   60.20
   1  -1  -2 2364.14   60.15
   1   1  -1  467.33   12.33
  -1  -1   1  443.22   11.78
   1   1  -1  435.16   11.74
  -1   1   1  430.64   11.72
   1  -1  -1  436.76   11.76
  -1  -1   0  836.98   22.77
   1   1   0  883.26   22.40
   1  -1   0  904.73   22.44
  -1  -1  -1 1276.19   32.73
  -1  -1  -1 1260.65   32.72
  -1   1  -1 1295.07   32.76
  -1   1  -1 1271.96   32.78
  -1  -1  -2  790.95   21.21
  -1   1  -2  775.37   21.19
   1   1   3  514.54   13.88
  -1   1  -3  549.45   15.55
   1   1   4 4230.68  108.50
   1  -1   4 4523.00  110.75
   1  -1   5   42.97    3.35
   1   1   5   39.21    2.35
   1  -1   6 1069.01   30.41
   1   1   6 1001.50   28.17
   1   1   6 1036.92   30.59
   1  -1   6 1026.98   30.62
   1  -1   7  376.26   14.14
   1   1   7  369.48   12.33
  -1   1  -7  390.69   14.84
   1   1   7  360.77   14.36
   1  -1   7  382.34   14.69
   1   1   8  537.19   17.56
  -1   1  -8  587.58   20.71
   1  -1   8  579.86   19.71
   1  -1   8  544.25   20.30
   1   1   8  570.09   20.40
  -1   1  -9 1085.32   35.04
   1   1   9 1127.52   31.61
   1  -1   9 1094.57   33.96
   1  -1   9 1028.05   34.61
   1   1   9 1037.57   34.65
  -1   1 -10 2032.03   59.78
   1  -1  10 2001.53   57.99
   1   1  10 2032.69   55.32
   1  -1  10 1971.12   59.37
   1   1  10 1970.53   59.09
  -1   1 -11   56.25    3.26
  -1  -1 -11   54.56    3.41
   1  -1  11   61.27    5.81
  -1   1 -11   50.32    6.08
   1   1  11   53.96    6.07
  -1   1 -11   46.24    5.68
  -1  -1 -11   59.80    6.46
   1  -1  11   49.33    5.94
  -1   1 -12  157.50    6.32
  -1  -1 -12  145.65    6.41
   1  -1  12  154.88   10.06
  -1   1 -12  137.44   10.63
   1  -1  12  147.96   10.92
   1   1  12  127.70   10.34
  -1  -1 -12  138.67   10.62
  -1   1 -12  135.24   10.46
  -1   1 -13  285.24   10.23
  -1  -1 -13  291.10   10.58
   1  -1  13  293.98   15.26
   1  -1  13  270.37   16.26
  -1   1 -13  291.91   16.52
   1   1  13  292.28   16.66
  -1  -1 -13  308.99   17.05
  -1  -1 -14  253.09    9.95
  -1   1 -14  246.55    9.56
  -1  -1 -14  274.04   16.63
  -1  -1 -14  261.54   10.08
   1  -1  14  260.42   16.36
  -1   1 -14  247.74   15.91
  -1   1 -14  248.56    9.87
   1   1  14  248.41   15.92
   1  -1  14  282.77   15.14
  -1   1 -15  108.38    6.10
  -1  -1 -15  103.41    5.82
  -1  -1 -15  123.87    6.18
  -1   1 -15  129.19    6.47
  -1   1 -15  121.36    6.31
  -1  -1 -15  105.60    5.90
  -1   1 -15   99.22    5.53
  -1  -1 -15  115.85    6.28
  -1   1 -15  110.31   10.75
   1   1  15   88.98   10.07
   1  -1  15  105.52   10.89
  -1   1 -15  112.80    6.08
  -1  -1 -15  103.53   10.58
  -1  -1 -15  130.29    6.46
  -1   1 -16  300.17   18.84
  -1  -1 -16  311.69   11.99
   1  -1  16  317.77   19.66
  -1   1 -16  305.10   11.84
  -1  -1 -16  286.67   18.83
   1   1  16  290.42   19.11
  -1   1 -16  314.57   12.03
  -1  -1 -16  313.99   11.80
  -1   1 -16  313.21   12.03
  -1   1 -16  314.96   12.06
  -1  -1 -16  311.72   11.87
  -1   1 -16  306.59   11.42
  -1  -1 -16  297.99   11.85
  -1  -1 -16  309.58   12.03
   1   1  17    3.72    2.75
  -1   1 -17    6.68    1.98
   1  -1  17    7.45    3.74
  -1  -1 -17    7.78    2.00
  -1   1 -17    7.15    3.06
  -1  -1 -17   10.95    3.82
  -1   1 -17   14.20    2.27
  -1   1 -17    5.49    1.69
  -1  -1 -17    8.63    1.78
  -1  -1 -17    8.71    2.20
  -1  -1 -17    8.51    2.01
  -1  -1 -17    8.21    1.94
  -1  -1 -17   10.00    2.03
  -1   1 -18    3.86    1.54
  -1  -1 -18    4.58    1.60
  -1   1 -18    5.11    1.59
  -1   1 -18    1.60    1.46
  -1  -1 -18    3.41    1.72
  -1  -1 -18    2.94    1.44
  -1  -1 -18    5.06    1.60
  -1  -1 -18    4.29    1.64
  -1  -1 -18    3.01    1.36
  -1  -1 -19   73.21    4.95
  -1   1 -19   71.81    4.85
  -1  -1 -19   77.92    5.43
  -1   1 -19   67.30    4.77
  -1   1 -19   70.50    4.83
  -1  -1 -19   71.72    4.65
  -1  -1 -19   61.08    4.48
  -1  -1 -19   66.92    4.86
  -1   1 -19   74.21    5.08
  -1  -1 -19   76.51    5.09
  -1   1 -20  204.49    8.64
  -1  -1 -20  197.64    9.17
  -1  -1 -20  195.26    8.26
  -1   1 -20  209.64    9.47
  -1   1 -20  210.57    9.04
  -1   1 -20  195.10    8.70
  -1  -1 -20  188.43    8.60
  -1   1 -21  222.84    9.42
  -1   1 -21  211.65    8.53
  -1  -1 -21  216.56    9.29
  -1  -1 -21  199.77    8.64
  -1   1 -21  206.67    8.65
  -1   1 -21  215.48    8.92
  -1   1 -22   18.75    2.42
  -1   1 -22   13.53    1.83
  -1  -1 -22   14.75    2.22
  -1  -1 -22   15.84    2.18
  -1  -1 -22   17.83    2.04
  -1   1 -22   19.46    2.13
  -1   1 -22   19.64    2.37
  -1  -1 -23    5.55    1.38
  -1   1 -23    2.94    1.25
  -1   1 -23    3.59    1.09
  -1  -1 -23    5.53    1.31
  -1   1 -23    3.42    1.23
  -1   1 -24   30.11    2.19
  -1   1 -24   30.31    2.24
  -1  -1 -24   33.65    2.35
  -1   1 -24   28.26    2.06
  -1  -1 -24   34.91    2.28
  -1  -3  24   34.39    2.16
  -1   3  24   39.72    2.22
   1   3 -24   43.11    2.44
   1  -3 -24   39.08    2.38
   1   3 -24   46.94    2.75
   1   3 -24   37.02    2.07
   1   3 -24   37.47    2.33
   1  -3 -24   36.90    2.39
   1   3 -23    8.42    1.42
   1  -3 -23    6.16    1.25
   1   3 -23    6.76    1.39
   1   3 -23    5.56    1.38
   1   3 -22    1.62    0.95
   1  -3 -22    1.62    0.92
   1   3 -22    1.60    1.09
   1  -3 -22    1.44    1.07
   1   3 -22    2.12    1.24
   1   3 -22    0.45    1.06
   1  -3 -21  326.43   11.54
   1   3 -21  327.58   11.54
   1   3 -21  324.31   12.03
   1   3 -21  323.75   12.00
   1  -3 -21  329.94   12.14
   1  -3 -21  312.52   11.69
   1   3 -21  326.91   12.04
   1   3 -21  331.60   11.90
   1   3 -20  223.73    9.70
   1  -3 -20  233.70    9.90
   1   3 -20  233.82    9.80
   1  -3 -20  218.88    9.42
   1   3 -20  239.50    8.99
   1   3 -20  236.34    9.86
   1  -3 -20  220.34    9.18
   1   3 -20  223.32    9.17
   1  -3 -19   63.59    4.88
   1   3 -19   75.64    5.15
   1   3 -19   69.17    4.91
   1  -3 -19   65.57    4.68
   1  -3 -19   64.97    4.62
   1   3 -19   61.97    4.32
   1   3 -19   65.20    4.76
   1  -3 -19   59.50    4.32
   1   3 -19   67.00    4.48
   1  -3 -18  275.13   11.31
   1   3 -18  267.90   11.08
   1   3 -18  268.77   11.09
   1  -3 -18  255.22   10.67
   1  -3 -18  249.51   10.68
   1   3 -18  261.95   10.33
   1   3 -18  258.26   10.84
   1  -3 -18  252.11   10.39
   1   3 -18  243.46   10.18
   1   3 -17    3.33    2.24
   1  -3 -17   -1.14    1.79
   1  -3 -17    2.42    1.40
  -1  -3  17   -1.16    1.81
   1   3 -17    2.66    1.17
  -1   3  17    1.13    2.29
   1  -3 -17    0.73    1.51
   1   3 -17    1.74    1.58
   1  -3 -17    1.95    1.29
   1   3 -17    0.88    1.25
   1   3 -17    1.33    1.38
   1   3 -17    2.67    1.28
   1   3 -17    3.15    1.55
   1  -3 -17   -0.33    1.20
  -1  -3  17    0.54    1.06
   1   3 -16    4.56    1.50
   1  -3 -16    1.76    1.27
  -1  -3  16    2.21    2.45
   1  -3 -16    1.10    1.41
   1   3 -16    2.12    1.66
  -1   3  16    1.08    1.95
   1  -3 -16    1.07    1.65
   1  -3 -16    1.58    1.25
   1   3 -16    0.96    1.16
   1   3 -16    0.27    1.07
   1   3 -16   -0.29    1.18
   1   3 -16    0.68    1.34
   1  -3 -16    2.91    1.37
  -1  -3  16    0.27    0.95
  -1  -3  15  187.74   14.12
   1   3 -15  215.41   15.73
   1  -3 -15  201.02    8.55
  -1  -3  15  159.14   13.34
   1   3 -15  187.41   13.87
   1   3 -15  193.31    8.35
   1  -3 -15  212.41   14.87
  -1   3  15  179.03   13.56
   1   3 -15  197.18    8.95
   1  -3 -15  195.68    8.56
   1  -3 -15  207.95    9.30
   1   3 -15  205.77    8.02
   1   3 -15  190.76    8.25
   1  -3 -15  195.52    8.75
   1   3 -15  205.84    8.87
  -1  -3  15  201.29    8.45
   1   3 -14  470.56   21.95
  -1   3  14  429.70   21.36
  -1  -3  14  439.86   21.71
   1  -3 -14  428.95   21.65
   1  -3 -14  434.66   15.32
   1   3 -14  435.43   15.03
   1  -3 -14  423.77   14.78
   1   3 -14  444.08   14.89
  -1  -3  14  467.90   22.50
   1   3 -14  406.53   14.23
   1   3 -14  418.77   13.95
   1   3 -13  184.39    7.42
  -1  -3  13  186.13   13.03
   1   3 -13  182.43    7.62
   1   3 -13  170.57   12.05
   1  -3 -13  173.38   12.30
  -1  -3  13  182.77   12.51
  -1   3  13  180.19   12.40
   1   3 -12  189.09    7.54
   1   3 -12  186.41    7.68
  -1  -3  12  204.79   13.05
  -1   3  12  197.76   12.32
  -1  -3  12  213.71   12.88
   1   3 -12  200.21   12.35
   1  -3 -12  197.00   12.59
   1   3 -11   18.72    2.02
  -1  -3  11   24.73    4.38
   1   3 -11   30.31    4.86
   1   3 -11   23.16    2.29
  -1   3  11   26.74    4.19
  -1  -3  11   29.68    4.50
   1   3 -10    2.73    0.96
   1   3 -10    2.80    1.04
  -1  -3  10    1.36    1.38
   1   3 -10    1.72    1.01
  -1   3  10    2.94    1.60
  -1  -3  10    3.05    1.83
   1   3 -10    2.07    2.08
   1   3  -9  164.23    6.51
  -1  -3   9  171.05   10.26
  -1   3   9  164.18    9.52
  -1  -3   9  160.89    9.48
  -1  -3   8  812.53   27.96
   1   3  -8  791.73   27.35
  -1   3   8  815.99   26.38
  -1  -3   8  764.96   26.32
   1   3  -7  437.71   16.91
  -1  -3   7  443.96   17.32
  -1   3   7  412.42   15.55
  -1  -3   7  407.67   15.87
   1   3  -6  162.53    8.58
  -1   3   6  153.47    7.59
  -1  -3   6  155.45    7.76
   1   3  -5  130.59    7.14
  -1  -3   5  123.67    6.19
  -1   3   5  107.94    5.72
   1   3  -4   30.41    3.22
  -1  -3   4   28.90    3.28
  -1  -3   4   29.34    2.60
  -1   3   4   28.75    2.42
   1   3  -3  770.68   23.22
  -1  -3   3  780.84   23.45
   1  -3  -3  763.95   20.11
  -1   3   3  722.91   20.59
  -1  -3   3  725.19   20.80
   1   3  -2  210.12    8.51
   1  -3  -2  182.00    6.66
  -1  -3   2  202.22    8.31
   1   3  -1  589.29   18.27
   1  -3  -1  576.83   16.98
  -1  -3   1  558.23   17.69
  -1  -3   0   21.94    2.11
   1   3   0   20.49    2.38
  -1   3   0   20.26    2.55
   1  -3   0   28.65    2.42
   1  -3   1    1.96    1.09
  -1   3  -1    0.88    1.00
  -1  -3  -1    1.72    0.78
   1  -3   1    1.49    0.32
   1  -3   1    2.46    0.43
   1  -3   2   23.17    2.64
  -1   3  -2   17.88    2.52
   1   3   2   19.99    1.56
   1  -3   2   19.99    1.66
  -1   3  -2   21.98    1.50
  -1  -3  -2   22.93    1.52
   1  -3   3  310.99   12.24
  -1   3  -3  311.80   12.37
  -1   3  -3  339.47   10.25
  -1  -3  -3  332.25   10.21
   1  -3   3  310.08   10.49
   1   3   3  300.54   10.30
  -1   3  -4  492.16   17.30
  -1  -3  -4  482.06   14.99
   1   3   4  459.87   15.20
   1  -3   4  470.76   15.46
  -1   3  -4  497.87   15.06
  -1   3  -5  299.35   12.42
  -1  -3  -5  295.42   10.73
   1   3   5  266.09   10.78
  -1   3  -5  296.19   10.77
   1  -3   5  268.65   10.91
  -1   3  -6   33.70    3.95
   1  -3   6   40.42    4.35
  -1   3  -6   34.07    3.26
  -1  -3  -6   42.85    3.68
   1  -3   6   41.08    3.75
   1   3   6   39.56    3.65
   1  -3   7   20.28    3.23
   1   3   7   18.85    2.82
  -1   3  -7   21.76    2.81
   1  -3   7   20.05    2.85
  -1  -3  -7   19.33    2.69
   1  -3   8  173.21   10.37
   1  -3   8  174.49    9.67
  -1   3  -8  177.80    9.37
  -1  -3  -8  175.98    9.52
   1   3   8  179.87    9.63
  -1   3  -9   92.18    4.47
  -1   3  -9   86.15    4.40
   1  -3   9  100.30    7.94
  -1  -3  -9   87.89    7.09
   1   3   9   92.58    7.07
   1  -3   9   85.38    7.02
  -1   3 -10  410.12   13.57
   1  -3  10  453.32   19.74
  -1   3 -10  441.75   13.80
  -1  -3 -10  432.35   13.39
   1   3  10  409.61   18.36
  -1   3 -10  449.65   18.65
  -1  -3 -10  432.79   18.79
   1  -3  10  425.29   18.70
  -1   3 -11  900.40   25.77
   1  -3  11  933.65   33.62
  -1   3 -11  911.89   26.06
  -1   3 -11  959.72   34.43
   1   3  11  889.74   32.42
  -1   3 -11  900.52   25.54
   1  -3  11  921.44   33.04
  -1  -3 -11  895.25   25.65
  -1   3 -11  873.96   31.95
  -1  -3 -11  915.79   32.83
  -1  -3 -12    7.56    1.65
  -1   3 -12    6.69    1.39
  -1   3 -12    8.24    1.40
   1  -3  12    7.75    2.82
  -1   3 -12   11.01    1.75
  -1   3 -12    4.59    2.21
  -1   3 -12    5.15    1.15
  -1   3 -12    5.37    1.27
  -1  -3 -12    9.07    1.59
   1   3  12    3.22    2.42
   1  -3  12    4.98    2.38
  -1  -3 -12   12.45    3.61
  -1   3 -12    2.33    2.34
  -1   3 -13    1.87    0.97
  -1  -3 -13    1.85    2.21
   1  -3  13   -0.92    1.44
   1   3  13   -0.89    1.81
  -1   3 -13   -1.74    2.83
  -1  -3 -13    3.01    1.18
  -1   3 -13    1.43    0.94
  -1   3 -13    1.02    0.78
   1  -3  13    0.94    1.70
  -1   3 -13    1.02    2.07
   1  -3  14  203.65   14.59
  -1   3 -14  195.67   15.11
  -1   3 -14  239.45    9.70
  -1  -3 -14  220.90    9.52
  -1   3 -14  217.48    9.01
  -1  -3 -14  221.80    9.07
  -1  -3 -14  213.34    9.83
  -1   3 -14  218.58    9.52
   1  -3  14  191.04   14.30
  -1  -3 -14  228.78   15.45
  -1   3 -14  218.63    8.93
   1   3  14  233.40   15.37
  -1   3 -14  229.34   14.95
  -1  -3 -14  231.34    9.24
  -1  -3 -14  220.20    9.27
  -1   3 -14  238.07    9.66
  -1  -3 -14  244.28    9.69
   1  -3  14  220.41    9.14
  -1   3 -15  132.49   12.46
   1  -3  15  124.36   11.43
  -1   3 -15  132.66    6.61
  -1  -3 -15  126.32    6.78
  -1  -3 -15  135.89    7.42
  -1   3 -15  123.15    6.82
  -1   3 -15  124.89    6.84
  -1   3 -15  113.70   10.81
   1  -3  15  110.44   10.89
  -1  -3 -15  114.21   11.07
  -1   3 -15  133.87    6.60
  -1  -3 -15  136.22    6.69
   1   3  15  121.91   11.31
  -1  -3 -15  133.73    6.89
  -1   3 -15  138.03    7.01
   1  -3  15  121.37    6.40
   1  -3  16  385.41   21.81
  -1   3 -16  389.58   13.81
   1   3  16  369.81   21.42
  -1   3 -16  384.75   21.39
  -1  -3 -16  394.82   22.10
   1  -3  16  357.37   21.37
  -1  -3 -16  400.81   14.09
  -1  -3 -16  394.62   14.92
  -1   3 -16  375.14   14.31
  -1   3 -16  384.18   13.75
  -1  -3 -16  395.69   14.20
  -1   3 -16  384.05   14.36
  -1   3 -16  394.62   13.71
  -1   3 -16  377.04   14.26
  -1  -3 -16  391.52   14.21
   1  -3  16  397.20   13.71
  -1  -3 -17  251.06   10.31
  -1   3 -17  249.82   10.23
  -1   3 -17  252.63   10.70
  -1   3 -17  262.68   10.89
  -1  -3 -17  243.27   10.96
  -1  -3 -17  247.54   10.59
  -1   3 -17  245.81    9.91
  -1   3 -17  252.70   10.68
  -1  -3 -17  263.01   10.68
   1  -3  17  247.40    9.82
  -1  -3 -18   85.56    5.78
  -1   3 -18   90.33    5.65
  -1   3 -18   89.15    5.66
  -1  -3 -18   88.73    5.51
  -1  -3 -18   85.62    5.41
  -1   3 -18   84.36    5.57
  -1  -3 -18   86.51    5.46
  -1   3 -18   80.86    4.88
  -1  -3 -18   80.40    5.11
  -1   3 -18   80.54    5.09
  -1   3 -19    0.28    1.07
  -1  -3 -19    0.85    1.21
  -1  -3 -19   -0.35    1.52
  -1   3 -19    0.32    1.35
  -1   3 -19   -2.19    1.47
  -1  -3 -19    1.53    1.27
  -1  -3 -19    1.21    1.23
  -1   3 -19    2.56    1.59
  -1  -3 -19    0.60    1.16
  -1  -3 -20  223.86    9.45
  -1   3 -20  208.21    8.91
  -1   3 -20  203.51    8.73
  -1  -3 -20  199.37    8.65
  -1   3 -20  206.36    8.97
  -1  -3 -20  210.41    8.54
  -1   3 -20  206.27    8.47
  -1   3 -21   80.71    4.42
  -1   3 -21   74.19    4.57
  -1  -3 -21   81.22    4.92
  -1   3 -21   80.67    4.61
  -1  -3 -21   80.11    4.61
  -1   3 -21   67.87    4.46
  -1   3 -21   75.00    4.53
  -1   3 -22   89.60    4.45
  -1  -3 -22   84.66    4.69
  -1   3 -22   87.72    4.87
  -1  -3 -22   88.76    4.53
  -1   3 -22   82.08    4.58
  -1   3 -22   86.19    4.54
  -1   3 -23  228.50    7.77
  -1   3 -23  217.92    7.34
  -1  -3 -23  214.96    7.77
  -1   3 -23  215.78    7.94
  -1  -3 -23  217.22    7.61
  -1   3 -24   79.03    3.36
  -1  -3 -24   77.75    3.24
  -1   3 -24   70.69    3.10
   1   5 -23  235.63    7.67
   1   5 -23  243.79    7.89
   1  -5 -23  244.67    7.76
   1   5 -23  219.49    7.09
   1   5 -22    5.11    1.33
   1  -5 -22    4.94    1.18
   1   5 -22    5.57    1.16
   1   5 -22    5.05    1.15
   1  -5 -22    5.49    1.22
   1   5 -21   31.46    2.85
   1  -5 -21   37.30    2.96
   1  -5 -21   33.96    2.77
   1   5 -21   32.46    2.74
   1  -5 -21   31.38    2.82
  -1  -5  21   31.02    2.36
   1   5 -21   36.83    2.78
   1  -5 -20   29.23    3.06
   1   5 -20   43.26    3.57
   1  -5 -20   35.93    3.09
   1  -5 -20   39.21    3.23
   1  -5 -20   35.96    2.92
   1   5 -20   30.02    2.91
   1   5 -20   30.16    2.76
  -1  -5  20   34.04    2.75
   1   5 -19   49.31    4.00
   1   5 -19   49.36    4.06
   1  -5 -19   56.00    4.22
   1  -5 -19   49.27    3.80
   1  -5 -19   42.00    3.58
   1   5 -19   49.84    3.76
   1   5 -19   49.88    3.78
   1  -5 -19   52.05    3.78
  -1  -5  19   48.05    3.54
   1  -5 -18  298.20   11.94
   1   5 -18  304.27   12.05
   1  -5 -18  305.61   11.67
   1  -5 -18  320.25   11.73
   1   5 -18  295.05   11.00
   1   5 -18  300.62   11.54
   1   5 -18  279.95   11.23
  -1  -5  18  296.21   11.26
   1  -5 -17  586.68   19.52
   1   5 -17  568.89   19.28
   1  -5 -17  563.91   18.79
   1  -5 -17  567.24   18.95
   1   5 -17  563.06   18.36
   1   5 -17  567.47   18.75
   1   5 -17  564.92   18.70
  -1  -5  17  582.80   18.73
   1   5 -16   94.80    5.13
   1   5 -16  101.17    6.20
   1  -5 -16   97.27    6.17
   1   5 -16   89.66    5.28
   1   5 -16   97.80    5.15
   1  -5 -16   98.88    5.87
   1  -5 -16   97.15    5.85
   1   5 -16   97.59    5.78
   1  -5 -16   97.99    5.75
  -1  -5  16   99.31    5.84
   1   5 -15    1.30    2.36
  -1  -5  15   -1.25    1.96
   1   5 -15    1.87    1.29
   1   5 -15   -0.26    1.06
   1   5 -15    1.04    1.44
   1  -5 -15    0.74    1.39
   1  -5 -15    0.64    1.30
   1  -5 -15   -0.32    1.14
   1   5 -15    1.28    0.93
   1   5 -15    0.86    1.22
   1  -5 -15    0.95    1.07
   1   5 -15    0.61    1.27
  -1  -5  15    0.32    1.19
   1   5 -14   81.59    5.12
  -1  -5  14   80.88    9.73
   1   5 -14   77.96    9.65
   1  -5 -14   84.71    5.69
   1   5 -14   87.41    5.56
   1   5 -14   78.93    5.37
   1  -5 -14   83.17    5.29
   1   5 -14   77.64    4.80
   1   5 -14   79.74    4.93
   1  -5 -14   86.43    5.44
   1   5 -14   78.67    5.05
   1  -5 -14   76.77    5.16
  -1  -5  14   75.76    5.05
  -1  -5  13  193.02   14.78
   1   5 -13  180.02    8.28
   1   5 -13  208.43   15.40
   1   5 -13  178.05    8.42
   1  -5 -13  178.30    8.76
   1   5 -13  188.87    8.45
   1  -5 -13  186.82    8.36
   1   5 -13  190.46    8.22
   1  -5 -13  193.91    8.51
   1   5 -13  183.87    7.64
   1   5 -13  177.39    8.04
   1  -5 -13  178.27    8.39
   1  -5 -13  189.54    8.26
  -1  -5  13  169.88    8.15
  -1  -5  12  395.94   21.85
   1   5 -12  373.11   21.26
   1  -5 -12  393.17   14.71
   1   5 -12  419.72   14.46
   1   5 -12  421.29   14.38
   1  -5 -12  414.83   14.50
   1   5 -12  411.71   13.88
  -1  -5  12  398.60   14.25
   1  -5 -12  398.29   14.11
   1  -5 -12  401.70   14.14
   1   5 -12  404.90   13.55
   1   5 -12  398.87   14.03
  -1  -5  12  407.39   13.40
  -1  -5  11 1443.28   49.41
  -1  -5  11 1392.86   38.28
   1   5 -11 1397.63   38.97
   1   5 -10  115.15    5.89
  -1  -5  10  119.23    5.56
  -1  -5   9    0.85    1.55
  -1  -5   9    0.20    0.78
   1   5  -9   -0.80    2.05
   1   5  -9    0.72    1.08
   1   5  -9   -0.23    1.10
   1  -5  -8  274.72    9.77
  -1  -5   8  311.80   16.48
   1   5  -8  293.53   15.67
   1   5  -8  308.88   10.68
  -1  -5   8  309.45   10.34
   1   5  -8  304.77   10.47
  -1  -5   7    0.72    1.46
   1   5  -7    0.68    1.74
   1   5  -7    1.24    1.02
  -1  -5   7    1.11    0.87
   1   5  -7    0.38    0.79
   1   5  -6  492.34   20.80
  -1  -5   6  510.23   21.22
  -1  -5   6  515.86   15.41
   1   5  -5 2314.63   67.74
  -1  -5   5 2341.14   68.15
  -1  -5   5 2373.71   61.24
  -1  -5   4  253.86   12.70
   1   5  -4  241.79   12.29
  -1  -5   3   27.45    3.89
   1   5  -3   27.18    3.67
   1  -5  -3   21.65    2.09
  -1   5   2  298.28   13.72
  -1  -5   2  287.35   13.01
   1  -5  -2  298.93   11.16
   1   5  -2  285.99   13.26
  -1  -5   1    3.30    1.45
  -1   5   1    4.15    1.70
   1  -5  -1    3.74    1.41
   1   5  -1    5.75    1.99
   1   5   0  947.14   30.02
  -1  -5   0  903.27   28.07
   1  -5   0  877.38   28.40
  -1   5   0  952.39   30.66
   1   5   1 3230.29   85.17
  -1   5  -1 3261.89   85.99
   1  -5   1 3086.10   84.25
  -1  -5  -1 2990.38   81.60
  -1   5  -2  260.62   12.80
   1   5   2  250.17   12.01
   1  -5   2  265.25   12.25
   1  -5   3    6.81    2.08
  -1   5  -3   12.29    2.73
  -1   5  -4  263.25   13.49
   1  -5   4  282.04   13.62
   1  -5   4  277.28    9.25
  -1   5  -5   66.88    3.71
  -1   5  -5   66.06    6.45
   1  -5   5   65.70    6.39
   1  -5   5   74.47    3.77
  -1   5  -6    8.79    2.74
   1  -5   6    6.90    1.25
  -1   5  -6    7.44    1.35
  -1   5  -7 1617.50   44.28
  -1   5  -7 1641.75   52.00
   1  -5   7 1689.64   52.40
   1  -5   7 1666.68   43.95
   1  -5   8  548.28   23.78
  -1   5  -8  534.15   16.76
  -1   5  -8  546.76   23.52
   1  -5   8  525.45   16.22
  -1   5  -9  187.80    7.74
  -1   5  -9  169.72   12.12
  -1   5  -9  169.10    7.52
   1  -5   9  180.53    7.17
  -1   5 -10   83.31    4.87
  -1  -5 -10   79.52    4.64
  -1   5 -10   86.34    4.96
   1  -5  10   78.33    4.32
  -1  -5 -11   50.78    4.32
  -1   5 -11   53.44    3.95
  -1  -5 -11   52.28    3.86
  -1   5 -11   51.61    3.69
  -1   5 -11   47.88    3.79
   1  -5  11   54.25    7.43
   1  -5  11   58.40    4.19
  -1  -5 -11   51.43    3.81
   1  -5  12    1.12    2.02
  -1  -5 -12    1.09    1.44
  -1   5 -12    0.61    1.14
  -1   5 -12    1.43    1.00
  -1  -5 -12    1.45    1.28
  -1  -5 -12   -0.29    1.23
  -1   5 -12    1.74    1.12
  -1   5 -12    1.87    1.16
  -1   5 -12    3.06    1.55
  -1   5 -12    0.58    1.07
  -1  -5 -12    1.71    1.21
   1  -5  12    1.84    1.24
   1  -5  13  841.23   35.62
  -1   5 -13  804.23   24.41
  -1  -5 -13  836.54   26.04
  -1   5 -13  798.54   25.10
  -1   5 -13  837.02   24.05
  -1  -5 -13  812.35   24.85
  -1  -5 -13  842.50   25.06
  -1   5 -13  818.02   24.38
  -1   5 -13  795.58   24.60
  -1   5 -13  799.88   24.03
  -1   5 -13  806.59   24.78
   1  -5  13  803.78   25.05
  -1  -5 -13  806.18   24.62
  -1   5 -14  275.15   10.80
   1  -5  14  264.40   18.41
  -1   5 -14  308.48   11.97
  -1  -5 -14  316.04   12.53
  -1   5 -14  277.93   11.60
  -1  -5 -14  296.49   11.50
  -1   5 -14  278.25   10.48
  -1   5 -14  279.14   10.73
  -1   5 -14  287.09   11.17
  -1  -5 -14  297.60   11.56
  -1   5 -14  307.53   11.61
  -1  -5 -14  297.56   11.84
   1  -5  14  296.81   11.66
  -1  -5 -14  278.13   10.90
  -1   5 -15   65.05    4.18
  -1   5 -15   59.89    4.75
  -1  -5 -15   57.80    4.87
  -1   5 -15   60.01    4.04
  -1  -5 -15   65.82    4.71
  -1  -5 -15   62.06    4.56
  -1   5 -15   55.42    4.42
  -1  -5 -15   71.31    4.99
   1  -5  15   65.04    4.66
  -1   5 -16   73.80    4.38
  -1   5 -16   75.66    5.32
  -1  -5 -16   78.32    5.56
  -1  -5 -16   78.87    5.18
  -1  -5 -16   79.30    5.19
  -1  -5 -16   76.31    5.14
  -1   5 -16   77.43    4.80
  -1   5 -16   78.71    5.19
   1  -5  16   77.90    5.08
  -1  -5 -17   11.24    2.40
  -1  -5 -17   17.32    2.55
  -1  -5 -17   18.78    2.55
  -1  -5 -17   18.63    2.48
  -1   5 -17   21.53    2.90
  -1   5 -17   19.35    2.50
  -1   5 -17   13.12    2.27
  -1   5 -17   16.47    2.16
   1  -5  17   19.67    2.54
  -1  -5 -18    0.67    1.42
  -1  -5 -18    3.32    1.28
  -1  -5 -18    1.77    1.28
  -1  -5 -18    1.56    1.15
  -1   5 -18    3.17    1.57
  -1  -5 -18    2.71    1.22
  -1   5 -18    3.80    1.55
  -1   5 -18    0.52    1.13
   1  -5  18    3.71    1.34
  -1   5 -19  429.79   15.01
  -1  -5 -19  452.74   15.40
  -1   5 -19  426.36   15.02
  -1  -5 -19  445.39   14.65
  -1   5 -19  434.45   14.82
  -1   5 -19  438.85   14.21
   1  -5  19  450.30   14.34
  -1   5 -20  188.62    7.88
  -1  -5 -20  176.28    7.76
  -1   5 -20  192.72    7.85
  -1  -5 -20  195.98    7.54
   1  -5  20  180.59    6.99
  -1   5 -20  170.78    7.43
  -1   5 -21  117.15    5.27
  -1  -5 -21  112.92    5.31
  -1   5 -21  116.80    5.37
  -1   5 -21  116.27    5.11
  -1  -5 -21  111.16    5.29
  -1   5 -21  109.33    5.11
  -1  -5 -22    9.58    1.33
  -1   5 -22    7.74    1.21
  -1   5 -22    9.68    1.28
  -1  -5 -22   12.19    1.50
  -1   5 -22    8.64    1.28
  -1  -5 -23    2.85    0.74
  -1   5 -23    2.49    0.74
   1  -7 -21  391.87   11.68
   1   7 -21  385.31   11.74
   1   7 -20  107.95    5.04
   1  -7 -20  112.53    5.06
   1   7 -20  113.61    4.78
   1   7 -19   28.41    2.71
   1   7 -19   31.67    2.91
   1  -7 -19   34.95    2.89
  -1  -7  19   37.32    2.79
   1   7 -19   29.78    2.60
   1   7 -18    4.95    1.53
   1   7 -18    3.88    1.17
   1   7 -18    5.01    1.29
   1   7 -18    6.20    1.58
   1   7 -18    6.41    1.73
  -1  -7  18    6.83    1.59
   1  -7 -18    9.94    1.89
   1   7 -17   33.57    2.77
   1   7 -17   27.19    3.09
   1   7 -17   30.91    3.29
   1  -7 -17   28.71    2.66
   1   7 -17   35.59    3.25
   1   7 -17   27.65    2.61
   1   7 -17   31.41    2.91
  -1  -7  17   35.60    3.28
   1  -7 -17   34.23    3.30
   1   7 -16    4.55    1.32
   1   7 -16    4.42    1.67
   1  -7 -16    5.06    1.36
   1   7 -16    6.65    1.48
   1   7 -16    4.31    1.32
   1  -7 -16    4.28    1.49
   1  -7 -16    2.31    1.30
   1   7 -16    4.88    1.87
   1  -7 -16    5.23    1.36
   1  -7 -16    4.92    1.86
  -1  -7  16    8.02    1.85
   1   7 -15  426.10   14.72
   1   7 -15  416.23   15.37
   1   7 -15  433.19   15.47
   1  -7 -15  479.37   16.12
   1   7 -15  436.90   15.05
   1   7 -15  414.11   14.30
   1  -7 -15  430.35   14.58
   1   7 -15  434.69   14.77
   1  -7 -15  442.33   14.91
   1   7 -15  415.72   14.40
   1  -7 -15  467.95   15.60
   1  -7 -15  425.77   14.92
  -1  -7  15  426.60   15.23
   1  -7 -15  415.62   15.58
   1   7 -14   80.34    5.22
   1   7 -14  100.90    5.99
   1  -7 -14  101.99    6.27
   1   7 -14   93.60    5.91
   1   7 -14  102.39    5.71
   1  -7 -14   90.58    5.26
   1   7 -14  100.54    5.39
   1   7 -14   90.65    5.62
   1  -7 -14   90.12    5.81
  -1  -7  14   88.83    5.16
   1  -7 -14   91.56    5.51
  -1  -7  14   91.64    5.73
   1  -7 -14   93.27    5.74
   1  -7 -14   99.08    6.18
   1   7 -13   89.15    5.54
   1   7 -13   84.88    5.58
   1  -7 -13   77.47    5.64
   1   7 -13   90.85    5.64
   1   7 -13   89.23    5.58
   1   7 -13   83.40    5.06
   1  -7 -13   80.03    4.90
   1  -7 -13   75.71    5.11
  -1  -7  13   77.06    4.97
   1  -7 -13   84.95    5.69
  -1  -7  13   90.78    5.67
   1  -7 -13   86.71    5.87
  -1  -7  12   62.95    8.87
   1   7 -12   76.89    5.20
   1   7 -12   71.93    9.39
   1   7 -12   77.15    5.22
   1   7 -12   75.36    5.21
   1  -7 -12   83.09    5.76
   1   7 -12   80.95    5.04
   1   7 -12   65.90    4.82
   1  -7 -12   75.06    4.65
   1  -7 -12   75.43    5.02
   1  -7 -12   71.98    5.30
   1  -7 -12   75.69    5.49
  -1  -7  11  123.00   11.98
   1   7 -11  109.67    6.33
   1  -7 -11  110.67    5.98
   1  -7 -11  107.52    6.77
   1   7 -11  114.72    6.33
   1  -7 -11  107.95    5.63
   1  -7 -11  105.36    6.58
   1  -7 -11  117.85    6.32
  -1  -7  11  110.76    5.87
  -1  -7  10    3.51    2.37
  -1  -7  10    2.86    1.34
   1   7 -10    1.26    1.40
   1  -7 -10    0.57    1.06
   1   7 -10   -0.30    1.17
   1  -7 -10    1.43    1.12
   1  -7 -10    0.73    1.24
   1  -7 -10    0.30    1.09
   1  -7 -10    2.78    1.44
  -1  -7  10    1.32    1.24
  -1  -7  10    0.83    0.94
   1   7  -9  694.88   31.57
   1   7  -9  712.03   22.97
  -1  -7   9  716.27   32.00
  -1  -7   9  743.35   22.81
   1  -7  -9  746.16   22.75
   1   7  -9  763.02   23.45
   1  -7  -9  741.77   23.95
   1  -7  -9  768.53   23.03
   1  -7  -9  744.90   23.62
  -1  -7   9  764.13   22.87
  -1  -7   9  732.30   23.32
  -1  -7   8  244.87    9.63
   1   7  -8  234.41    9.59
  -1  -7   8  233.03   15.77
   1   7  -8  216.05   15.11
  -1   7   8  204.72   14.24
   1  -7  -8  231.44   10.33
   1  -7  -8  241.71    9.59
  -1  -7   8  222.73    9.74
  -1  -7   8  246.08    9.64
   1  -7  -8  233.64    9.42
   1   7  -7  405.87   21.35
   1   7  -7  420.97   14.40
  -1  -7   7  444.05   22.27
  -1   7   7  399.29   20.45
  -1  -7   7  424.01   14.37
  -1  -7   7  413.61   14.29
  -1  -7   7  416.12   14.68
   1  -7  -7  415.09   14.84
   1  -7  -7  432.72   15.46
  -1  -7   6    4.67    2.39
   1   7  -6    1.84    1.86
  -1  -7   6    1.82    1.03
   1   7  -6    2.53    1.10
  -1   7   6    0.87    1.76
   1  -7  -6    1.20    1.15
   1   7  -5  262.44    9.75
   1   7  -5  253.59   15.33
  -1   7   5  254.95   15.12
  -1  -7   5  283.00   15.94
   1  -7  -5  250.38    9.19
  -1  -7   5  268.72   10.03
   1   7  -4   10.06    1.64
   1   7  -4   10.88    3.22
  -1   7   4    5.02    2.28
  -1  -7   4    8.13    3.04
  -1  -7   4   12.29    1.82
   1  -7  -4    7.75    1.38
   1  -7  -3  930.69   26.24
  -1  -7   3  899.14   33.32
   1   7  -3 1018.13   35.15
  -1   7   3  922.58   34.52
   1   7  -3  906.49   26.41
   1  -7  -3  965.33   26.56
  -1  -7   2  257.88   13.71
  -1   7   2  262.20   14.97
   1  -7  -2  253.00    8.99
   1   7  -2  268.45   14.90
   1  -7  -2  246.86    9.12
   1   7  -1  732.56   27.93
   1  -7  -1  689.02   20.34
  -1   7   1  674.08   27.79
  -1  -7   1  692.76   20.59
   1  -7  -1  724.45   20.73
  -1  -7   0    7.24    1.25
   1   7   0    6.77    2.46
   1  -7   0    9.90    1.46
  -1   7   0    3.25    2.33
  -1  -7   0    6.23    1.29
   1  -7   0    6.26    1.32
  -1   7  -1   87.17    8.35
   1   7   1  109.75    8.90
   1  -7   1   90.95    7.68
   1  -7   1  103.91    5.08
  -1  -7  -1   99.61    4.79
  -1   7  -2    0.84    1.52
   1  -7   2   -0.72    1.94
   1   7   2   -0.75    1.18
  -1  -7  -2    0.37    0.67
  -1   7  -3  233.39    8.59
  -1   7  -3  237.80   14.64
   1  -7   3  239.52   14.02
   1   7   3  222.10   13.35
  -1  -7  -3  225.59    8.28
  -1   7  -4  434.12   13.88
  -1   7  -4  425.53   21.03
   1  -7   4  421.30   20.45
   1   7   4  390.37   19.32
   1   7   5  297.72   16.30
  -1   7  -5  329.61   18.35
   1  -7   5  301.60   17.19
  -1   7  -5  332.14   11.48
   1   7   6   11.13    3.22
   1  -7   6    6.72    2.89
  -1   7  -6   11.71    3.65
  -1   7  -6    9.43    1.75
  -1  -7  -6    8.10    2.00
  -1  -7  -6    7.41    1.82
   1  -7   6    7.97    1.61
  -1   7  -6    4.88    1.53
  -1   7  -7   89.07    5.07
  -1   7  -7   95.10    9.61
  -1  -7  -7   86.48    5.74
  -1   7  -7   77.82    4.74
  -1  -7  -7   82.11    5.32
   1  -7   7   85.41    4.94
   1  -7   7   75.33    5.02
  -1   7  -7   82.01    5.11
  -1   7  -8   19.28    4.56
   1  -7   8   14.06    4.06
  -1   7  -8   15.63    2.23
  -1   7  -8   18.54    2.64
  -1   7  -8   15.87    2.11
  -1  -7  -8   15.21    2.50
  -1  -7  -8   16.79    2.22
   1  -7   8   16.81    2.50
  -1  -7  -8   13.30    2.36
   1  -7   8   16.85    2.21
  -1  -7  -8   17.07    2.12
  -1   7  -9   43.61    6.98
  -1   7  -9   49.79    3.94
   1  -7   9   42.13    6.80
  -1  -7  -9   48.18    4.40
  -1   7  -9   50.31    4.16
  -1   7  -9   51.97    3.92
  -1  -7  -9   54.84    4.66
  -1  -7  -9   50.85    3.79
  -1  -7  -9   51.71    3.72
  -1  -7  -9   54.50    4.54
   1  -7   9   54.00    4.30
   1  -7   9   49.52    3.76
   1  -7  10  291.47   18.97
  -1   7 -10  316.16   11.68
  -1   7 -10  294.84   11.48
  -1  -7 -10  286.39   12.17
  -1   7 -10  299.15   11.55
  -1  -7 -10  279.19   10.85
  -1  -7 -10  296.76   12.21
  -1   7 -10  278.81   10.95
   1  -7  10  269.52   11.32
   1  -7  10  278.82   10.75
  -1  -7 -10  280.38   10.77
  -1  -7 -10  276.14   11.80
  -1   7 -11  952.44   28.07
   1  -7  11  891.19   38.54
  -1   7 -11  938.87   27.96
  -1  -7 -11  922.77   28.95
  -1   7 -11  929.32   27.77
  -1   7 -11  892.68   27.83
  -1  -7 -11  870.91   26.56
  -1  -7 -11  906.39   27.17
  -1   7 -11  949.46   27.26
  -1   7 -11  942.12   27.54
  -1  -7 -11  909.31   28.65
  -1  -7 -11  946.73   28.52
  -1  -7 -11  886.03   28.43
   1  -7  11  925.14   26.93
  -1   7 -12    2.25    1.40
  -1   7 -12    3.04    1.62
  -1  -7 -12    0.40    1.54
  -1   7 -12    2.41    1.55
  -1   7 -12    3.54    1.52
  -1  -7 -12    3.67    1.34
  -1   7 -12    2.34    1.25
  -1   7 -12    1.79    1.24
  -1  -7 -12    1.13    1.20
  -1  -7 -12    4.53    1.99
  -1   7 -12    2.78    1.54
  -1   7 -12    3.36    1.34
  -1  -7 -12    2.82    1.75
  -1   7 -13  129.20    6.85
  -1  -7 -13  133.42    7.60
  -1   7 -13  124.10    7.02
  -1   7 -13  127.38    7.03
  -1   7 -13  134.57    6.85
  -1   7 -13  131.35    6.93
  -1   7 -13  126.90    6.59
  -1   7 -13  134.27    6.57
  -1  -7 -13  134.63    6.47
  -1   7 -13  126.91    6.49
  -1  -7 -13  121.75    6.40
  -1  -7 -13  135.69    7.46
  -1  -7 -13  134.68    7.15
   1  -7  13  140.03    7.21
  -1   7 -14   16.41    2.34
  -1  -7 -14   14.74    2.72
  -1   7 -14   13.44    2.37
  -1   7 -14   14.32    2.25
  -1   7 -14   13.00    2.01
  -1   7 -14   14.84    2.10
  -1   7 -14   15.10    2.26
  -1  -7 -14   15.84    2.19
  -1   7 -14   14.97    2.16
  -1   7 -14   16.48    2.66
  -1  -7 -14   14.00    2.04
  -1  -7 -14   15.25    2.56
  -1  -7 -14   16.12    2.44
   1  -7  14   14.91    2.43
  -1   7 -15   12.54    1.98
  -1  -7 -15   10.98    2.31
  -1   7 -15   10.06    2.05
  -1   7 -15    9.96    1.64
  -1   7 -15   11.05    1.84
  -1  -7 -15   11.41    1.86
  -1   7 -15    9.28    1.85
  -1  -7 -15   13.42    2.29
   1  -7  15   11.95    2.20
  -1  -7 -15   12.93    2.10
  -1   7 -16   44.99    3.33
  -1   7 -16   49.65    3.98
  -1   7 -16   43.55    3.27
   1  -7  16   43.65    3.68
  -1   7 -16   39.58    3.25
  -1  -7 -16   42.80    3.62
  -1   7 -16   43.85    3.43
  -1   7 -17  299.61   11.31
   1  -7  17  307.46   11.05
  -1  -7 -17  312.19   10.94
  -1   7 -17  299.26   10.59
  -1   7 -17  283.90   10.74
  -1   7 -18    3.59    1.45
   1  -7  18    3.82    1.26
  -1  -7 -18    2.15    1.33
  -1   7 -18    4.04    1.26
  -1   7 -18    2.00    1.03
  -1   7 -19   25.75    2.36
  -1   7 -19   24.42    2.39
   1  -7  19   26.55    2.23
  -1  -7 -19   28.00    2.50
  -1   7 -19   29.19    2.24
  -1   7 -19   26.90    2.07
  -1   7 -20    1.35    0.88
  -1   7 -20    2.92    0.97
  -1  -7 -20    2.40    0.90
  -1   7 -20    1.64    0.60
  -1   7 -20    1.15    0.52
  -1  -7 -21    5.52    0.88
  -1   7 -21    5.09    0.83
   1   9 -18    5.85    0.99
   1  -9 -18    5.68    1.06
   1   9 -18    7.47    1.16
   1   9 -18    7.11    1.08
   1   9 -17  199.25    7.27
   1   9 -17  203.86    7.56
   1   9 -17  203.82    7.40
   1  -9 -17  216.82    7.62
   1   9 -16    5.85    1.17
   1   9 -16    7.17    1.42
   1   9 -16    5.35    1.13
  -1  -9  16    6.14    1.25
   1   9 -16    6.69    1.47
   1   9 -16    5.30    1.21
   1  -9 -16    4.81    1.35
   1  -9 -16    5.62    1.16
   1   9 -15   25.27    2.37
   1   9 -15   25.84    2.58
   1   9 -15   29.15    2.82
  -1  -9  15   24.22    2.46
   1   9 -15   25.97    2.27
   1   9 -15   24.50    2.38
  -1  -9  15   27.43    2.23
   1  -9 -15   26.47    2.54
   1   9 -14   32.68    2.84
   1   9 -14   29.99    2.90
   1   9 -14   29.51    2.68
  -1  -9  14   28.19    2.75
   1   9 -14   29.56    2.80
   1   9 -14   26.49    2.65
   1   9 -14   30.56    2.61
  -1  -9  14   29.29    2.61
   1   9 -14   23.22    2.77
  -1  -9  14   23.91    2.61
   1  -9 -14   29.45    2.83
   1   9 -13   39.73    3.40
   1   9 -13   31.52    3.06
   1   9 -13   43.11    3.66
   1   9 -13   32.79    3.11
   1   9 -13   37.30    3.16
   1   9 -13   33.18    3.09
  -1  -9  13   38.97    3.19
  -1  -9  13   44.81    3.56
   1  -9 -13   39.95    3.55
   1   9 -12    1.38    1.32
   1   9 -12    3.01    1.42
   1   9 -12    2.26    1.28
   1   9 -12    2.38    1.32
  -1  -9  12    0.83    1.17
   1   9 -12    3.03    1.48
  -1  -9  12    1.79    1.40
   1  -9 -12    1.58    1.46
   1   9 -11  945.41   28.44
   1   9 -11  957.81   28.08
   1   9 -11  971.11   28.57
   1   9 -11  929.75   28.47
  -1  -9  11  946.31   28.30
  -1  -9  11  961.69   28.55
   1  -9 -10   37.33    3.23
   1   9 -10   39.20    3.52
   1   9 -10   35.50    3.58
   1   9 -10   35.73    3.54
  -1  -9  10   36.26    3.51
  -1  -9  10   33.18    3.38
   1   9  -9   22.54    2.74
   1   9  -9   27.40    2.89
   1  -9  -9   23.53    2.67
   1   9  -9   21.32    2.87
  -1  -9   9   20.28    2.86
  -1  -9   9   24.11    2.98
   1  -9  -9   24.19    3.15
  -1  -9   9   21.45    2.79
   1  -9  -9   24.67    3.23
   1   9  -8    4.88    1.50
   1   9  -8    8.27    1.76
   1  -9  -8    7.33    1.86
   1   9  -8    4.00    1.48
  -1  -9   8    7.90    2.04
  -1  -9   8    4.53    1.58
   1  -9  -8    5.17    1.93
  -1  -9   8    6.31    1.83
   1  -9  -8    6.31    1.60
   1  -9  -7   14.77    2.35
   1   9  -7   18.56    2.40
   1  -9  -7   12.08    2.00
   1  -9  -7   20.95    3.01
  -1  -9   7   18.04    2.53
  -1  -9   7   18.96    2.64
  -1  -9   7   19.20    2.54
   1   9  -7   17.47    2.60
   1   9  -6   17.19    2.22
  -1  -9   6   22.86    2.59
  -1  -9   6   16.88    2.53
   1  -9  -6   14.93    2.27
   1  -9  -6   12.52    2.07
  -1  -9   6   15.52    2.37
   1  -9  -6   17.44    2.68
  -1  -9   6   15.77    2.37
   1   9  -6   20.96    2.71
   1   9  -5  677.41   21.00
  -1  -9   5  739.55   21.89
   1  -9  -5  710.92   22.71
   1  -9  -5  683.28   21.60
  -1  -9   5  685.04   21.53
   1  -9  -5  673.70   21.71
  -1  -9   5  685.93   22.12
  -1  -9   5  702.86   21.78
   1   9  -5  691.12   21.95
  -1  -9   4   38.09    3.11
   1   9  -4   40.61    6.42
  -1  -9   4   44.26    3.65
   1  -9  -4   37.26    3.51
  -1  -9   4   39.62    3.72
   1  -9  -4   46.58    3.82
  -1  -9   4   42.85    3.56
   1   9  -4   41.18    3.54
   1   9  -3   53.23    7.29
  -1  -9   3   49.14    3.48
  -1  -9   3   49.45    4.00
   1  -9  -3   42.54    3.68
   1  -9  -3   51.19    4.00
   1  -9  -3   47.75    3.96
   1   9  -3   47.07    3.78
  -1  -9   3   50.48    3.82
   1   9  -2   19.35    4.46
  -1   9   2   19.61    4.42
  -1  -9   2   23.74    2.85
  -1  -9   2   23.30    2.84
   1  -9  -2   24.51    2.84
  -1  -9   2   23.29    2.79
   1  -9  -2   26.43    2.98
   1  -9  -2   30.91    3.21
  -1  -9   2   23.48    2.64
  -1   9   1   23.01    4.85
   1  -9  -1   22.63    2.39
  -1  -9   1   17.09    2.71
  -1  -9   1   18.70    2.56
   1  -9  -1   29.00    3.09
   1  -9  -1   19.23    2.48
  -1  -9   1   19.01    2.69
   1  -9  -1   16.52    2.51
  -1  -9   1   22.18    2.50
   1  -9  -1   24.70    2.58
   1  -9   0  116.87    5.77
  -1   9   0  117.58    5.74
  -1   9   0  112.61   10.84
  -1  -9   0  118.57    6.66
   1  -9   0  127.49    6.59
   1  -9   0  112.92    6.43
  -1  -9   0  109.32    6.37
  -1  -9   0  116.06    6.40
  -1  -9   0  117.61    6.16
   1  -9   0  119.09    6.06
  -1  -9   0  118.17    5.92
   1  -9   1  722.09   22.27
  -1   9  -1  739.27   32.22
  -1  -9  -1  705.69   23.28
  -1  -9  -1  756.63   23.31
   1  -9   1  771.08   23.71
  -1  -9  -1  753.98   23.53
  -1  -9  -1  766.24   23.28
   1  -9   1  748.33   23.37
   1  -9   1  777.42   23.08
  -1   9  -1  747.00   22.47
   1  -9   2   97.59    5.16
  -1   9  -2  109.84   10.74
  -1  -9  -2   80.10    5.25
  -1  -9  -2   87.77    5.47
  -1  -9  -2   83.30    5.33
  -1  -9  -2   73.14    4.98
   1  -9   2   89.25    5.23
  -1   9  -2   95.64    5.22
  -1   9  -3   72.74    8.87
   1  -9   3   77.29    4.65
  -1  -9  -3   76.54    4.82
   1  -9   3   80.98    5.05
  -1  -9  -3   69.17    4.75
   1  -9   3   79.80    5.21
  -1  -9  -3   73.90    5.00
   1  -9   3   82.42    5.26
  -1  -9  -3   81.96    5.30
  -1   9  -3   85.15    5.07
   1  -9   3   75.91    4.91
  -1   9  -4   13.67    4.15
   1  -9   4   21.81    2.55
  -1  -9  -4   21.04    2.91
   1  -9   4   20.12    2.59
  -1  -9  -4   16.96    2.31
  -1  -9  -4   22.83    2.94
  -1  -9  -4   24.56    2.75
   1  -9   4   16.80    2.31
   1  -9   4   21.39    2.69
  -1   9  -4   17.23    2.44
  -1  -9  -5    7.73    2.00
  -1  -9  -5    9.86    2.22
   1  -9   5    6.12    1.76
  -1  -9  -5    6.63    1.57
   1  -9   5    8.42    1.79
  -1  -9  -5    9.93    1.83
   1  -9   5    8.62    1.84
  -1   9  -5    6.49    1.80
  -1  -9  -6   25.22    3.19
   1  -9   6   27.75    3.12
   1  -9   6   25.39    2.94
  -1  -9  -6   32.56    3.56
  -1  -9  -6   30.84    2.97
  -1   9  -6   26.44    3.00
   1  -9   6   31.03    3.15
  -1   9  -7  585.77   19.77
   1  -9   7  592.98   19.64
  -1   9  -7  608.90   19.79
   1  -9   7  593.10   19.51
  -1  -9  -7  611.80   20.41
  -1  -9  -7  581.12   20.11
   1  -9   7  632.06   19.83
  -1   9  -7  606.14   19.81
  -1   9  -8   41.33    3.79
   1  -9   8   37.93    3.63
  -1   9  -8   44.02    4.00
  -1   9  -8   39.09    3.70
  -1   9  -8   41.13    3.73
  -1  -9  -8   43.48    4.06
   1  -9   8   44.68    3.90
  -1  -9  -8   38.14    3.89
   1  -9   8   43.84    3.74
  -1   9  -9  164.55    7.59
  -1   9  -9  150.81    7.78
  -1   9  -9  148.35    7.62
  -1   9  -9  158.52    7.71
  -1   9  -9  154.14    7.59
   1  -9   9  145.36    7.44
   1  -9   9  150.34    7.26
  -1  -9  -9  145.55    7.79
  -1   9 -10   37.73    3.50
  -1   9 -10   34.83    3.39
  -1   9 -10   39.58    3.73
  -1   9 -10   37.33    3.54
  -1   9 -10   31.79    3.34
   1  -9  10   36.59    3.48
   1  -9  10   40.85    3.37
   1  -9  10   35.84    3.52
  -1  -9 -10   34.81    3.67
  -1   9 -11   38.08    3.62
  -1   9 -11   36.83    3.35
  -1   9 -11   36.47    3.47
  -1   9 -11   33.86    3.36
  -1   9 -11   34.21    3.34
   1  -9  11   33.42    3.27
   1  -9  11   40.32    3.53
  -1  -9 -11   35.34    3.65
   1  -9  11   38.08    3.50
  -1  -9 -11   36.71    3.57
  -1   9 -12   58.00    4.16
  -1   9 -12   47.85    3.96
  -1   9 -12   58.31    4.11
   1  -9  12   51.41    3.89
  -1   9 -12   54.49    4.09
  -1   9 -12   54.82    4.02
  -1   9 -12   59.17    4.18
  -1   9 -12   61.11    4.10
  -1   9 -12   52.73    3.73
  -1  -9 -12   53.53    3.75
   1  -9  12   58.81    4.01
   1  -9  12   58.94    4.23
  -1  -9 -12   53.28    4.26
  -1  -9 -12   54.89    4.20
  -1   9 -13  473.88   15.82
  -1   9 -13  482.27   16.14
  -1   9 -13  484.63   15.98
  -1   9 -13  515.42   15.70
   1  -9  13  461.85   15.83
  -1   9 -13  465.25   15.61
  -1   9 -13  474.32   15.82
   1  -9  13  516.68   15.66
  -1  -9 -13  480.26   16.33
   1  -9  13  497.90   16.11
  -1  -9 -13  493.11   16.11
  -1   9 -14   12.63    1.82
  -1   9 -14    9.51    1.77
  -1   9 -14   12.25    1.70
   1  -9  14   12.62    1.96
  -1   9 -14   10.33    1.64
   1  -9  14    9.46    1.48
  -1  -9 -14   11.80    1.82
   1  -9  14   13.01    1.92
  -1  -9 -14    7.70    1.84
  -1   9 -15  112.34    5.50
  -1   9 -15  112.64    5.34
  -1   9 -15  104.01    4.95
   1  -9  15  106.27    5.21
  -1   9 -15  105.87    5.02
  -1  -9 -15  111.68    5.47
  -1  -9 -15  118.19    5.18
  -1   9 -16   11.46    1.65
  -1  -9 -16   10.45    1.62
  -1   9 -16    8.31    1.51
  -1   9 -16    9.99    1.54
  -1   9 -17  101.18    4.27
  -1   9 -17  104.26    4.52
  -1   9 -17   99.79    4.33
  -1   9 -18   11.74    1.12
  -1   9 -18   11.78    1.20
   1  11 -14    2.46    0.70
   1  11 -13   23.90    1.85
   1  11 -13   25.38    1.84
  -1 -11  12  105.12    4.48
   1  11 -12   98.95    4.43
   1  11 -11  116.10    5.30
   1  11 -11  124.58    5.30
  -1 -11  11  122.83    5.39
   1  11 -11  119.90    5.41
   1  11 -11  130.35    5.56
  -1 -11  11  122.78    5.41
   1 -11 -11  131.62    5.34
   1 -11 -11  129.84    5.63
   1  11 -10   37.31    2.85
   1  11 -10   36.65    2.77
  -1 -11  10   41.51    2.96
   1  11 -10   39.38    2.97
   1  11 -10   40.39    2.92
   1  11 -10   41.45    3.00
  -1 -11  10   40.35    3.00
   1 -11 -10   41.03    2.98
   1 -11 -10   37.23    2.98
   1  11  -9  242.56    9.12
   1  11  -9  247.59    9.06
  -1 -11   9  269.22    9.66
   1 -11  -9  248.15    9.36
   1 -11  -9  245.97    9.46
   1  11  -9  247.76    9.30
  -1 -11   9  240.28    9.07
   1  11  -9  254.89    9.47
   1  11  -9  264.29    9.68
   1  11  -9  254.68    9.19
   1  11  -8    0.22    0.94
  -1 -11   8    2.74    1.35
   1  11  -8    2.35    1.24
   1 -11  -8    1.76    1.11
   1 -11  -8    3.73    1.47
  -1 -11   8    0.22    0.87
   1  11  -8    1.62    1.05
   1  11  -8    2.91    1.30
   1  11  -8    1.09    1.08
   1  11  -7  166.27    7.09
   1 -11  -7  180.04    7.64
   1  11  -7  162.63    7.55
  -1 -11   7  171.75    7.14
   1  11  -7  174.42    7.35
   1  11  -7  163.91    7.35
   1  11  -7  162.69    6.99
   1  11  -6  113.05    5.63
  -1 -11   6  128.85    6.41
   1 -11  -6  128.75    6.25
   1  11  -6  124.83    6.11
   1  11  -6  114.47    5.79
   1  11  -6  116.35    6.24
   1  11  -6  118.37    5.68
  -1 -11   6  128.25    5.88
   1  11  -5  147.95    6.54
   1 -11  -5  151.77    7.32
  -1 -11   5  149.52    7.27
   1 -11  -5  154.22    7.01
   1  11  -5  139.83    6.36
   1  11  -5  161.60    7.47
   1  11  -5  152.95    6.78
  -1 -11   5  151.02    6.61
   1  11  -4   89.36    4.74
  -1 -11   4   90.84    5.43
   1 -11  -4   95.59    5.55
  -1 -11   4   89.76    4.90
   1 -11  -4   84.10    4.75
   1 -11  -4  100.54    5.33
   1  11  -4   91.74    4.92
  -1 -11   4   91.15    4.84
   1  11  -4   94.77    5.49
   1  11  -4   85.29    4.62
   1  11  -3  317.34   11.03
  -1 -11   3  344.08   11.84
   1 -11  -3  341.72   12.36
  -1 -11   3  324.25   12.16
  -1 -11   3  312.29   12.04
   1 -11  -3  325.49   11.59
   1 -11  -3  326.80   11.67
   1  11  -3  327.22   11.35
  -1 -11   2    0.80    1.11
  -1 -11   2    0.58    1.30
   1 -11  -2    1.76    1.24
   1 -11  -2    0.54    1.12
  -1 -11   2    0.29    1.26
   1 -11  -2    0.23    0.93
  -1  11   2    0.94    1.04
  -1 -11   1  352.60   12.51
   1 -11  -1  353.37   12.69
  -1 -11   1  334.48   12.40
   1 -11  -1  335.54   12.01
   1 -11  -1  344.43   12.49
  -1 -11   1  340.26   12.54
  -1  11   1  352.33   12.20
   1  11  -1  345.57   11.86
   1 -11   0   71.02    4.60
  -1 -11   0   73.18    4.69
   1 -11   0   73.76    4.61
  -1 -11   0   73.05    4.53
  -1 -11   0   74.09    4.67
   1 -11   0   64.87    4.49
  -1  11   0   76.48    4.63
  -1  11   0   72.75    4.19
   1 -11   1  143.76    6.72
  -1 -11  -1  144.08    7.02
  -1 -11  -1  139.35    6.41
   1 -11   1  130.89    6.66
  -1 -11  -1  139.55    6.71
  -1 -11  -1  137.60    6.27
   1 -11   1  135.90    6.86
  -1  11  -1  136.47    6.27
  -1  11  -1  140.77    6.78
  -1 -11  -2  102.35    5.78
   1 -11   2   93.82    5.48
   1 -11   2   97.20    5.25
  -1 -11  -2   95.00    5.16
   1 -11   2  103.55    5.70
  -1 -11  -2  102.13    5.38
  -1  11  -2   99.50    5.21
  -1  11  -2   86.40    4.73
  -1  11  -2  102.03    5.61
  -1  11  -3   71.69    4.14
   1 -11   3   74.95    4.40
   1 -11   3   82.29    5.03
  -1 -11  -3   77.24    4.99
  -1 -11  -3   71.00    4.51
  -1  11  -3   73.00    4.81
  -1  11  -3   71.48    4.39
  -1  11  -3   76.92    4.38
  -1  11  -4    3.26    1.13
   1 -11   4    5.55    1.61
  -1 -11  -4    3.54    1.54
   1 -11   4    4.84    1.25
   1 -11   4    5.77    1.62
  -1 -11  -4    4.96    1.50
   1 -11   4    3.37    1.24
  -1  11  -4    4.03    1.38
  -1  11  -4    2.09    1.09
  -1  11  -4    3.55    1.30
  -1  11  -5  303.59   10.65
   1 -11   5  302.90   11.44
   1 -11   5  291.71   11.10
  -1 -11  -5  301.53   11.18
   1 -11   5  299.63   10.84
  -1  11  -5  300.88   11.43
  -1  11  -5  301.39   11.05
  -1  11  -5  306.40   10.52
  -1  11  -5  299.25   10.79
  -1  11  -6   59.65    3.78
  -1 -11  -6   53.91    4.05
  -1 -11  -6   57.61    4.07
   1 -11   6   58.14    3.82
  -1  11  -6   61.57    4.04
  -1  11  -6   61.09    4.21
  -1  11  -6   64.38    3.98
  -1  11  -6   55.37    3.63
  -1  11  -7   86.82    4.67
  -1  11  -7   77.51    4.67
  -1  11  -7   86.32    4.73
   1 -11   7   86.44    4.72
  -1  11  -7   85.90    5.00
   1 -11   7   86.28    4.98
  -1 -11  -7   90.32    5.06
  -1 -11  -7   94.06    5.13
  -1  11  -8  113.74    5.48
  -1  11  -8  137.48    5.98
  -1  11  -8  109.14    4.95
   1 -11   8  117.93    5.65
  -1  11  -8  122.77    5.87
  -1  11  -8  113.45    5.70
  -1  11  -8  125.86    5.82
  -1 -11  -8  122.85    5.85
   1 -11   8  134.57    6.11
  -1 -11  -8  119.87    5.89
  -1  11  -9   89.89    4.50
  -1  11  -9   75.06    3.75
  -1  11  -9   85.11    4.41
  -1  11  -9   73.13    4.23
  -1  11  -9   85.59    4.58
  -1  11  -9   76.22    4.28
   1 -11   9   79.25    4.33
  -1  11  -9   76.48    4.33
   1 -11   9   83.18    4.46
  -1 -11  -9   80.74    4.36
  -1 -11  -9   77.70    4.46
  -1  11 -10   -0.19    0.77
  -1  11 -10    0.68    0.77
  -1  11 -10   -0.38    0.87
  -1  11 -10    0.58    0.72
   1 -11  10    0.57    0.83
  -1  11 -10    0.94    0.97
  -1 -11 -10    0.17    0.81
   1 -11  10    0.56    0.90
  -1 -11 -10   -0.40    1.03
  -1  11 -11  455.06   13.25
   1 -11  11  432.48   13.05
  -1  11 -12    7.93    1.30
   1 -11  12    8.52    1.14
  -1  11 -13   34.08    2.11
  -1  11 -13   36.08    2.00
  -1  11 -13   36.27    2.17
  -2   0  26   59.87    2.59
   2   0 -25    1.25    0.78
   2   0 -24  267.15    9.57
   2   0 -24  297.06    9.81
   2   0 -24  278.89    9.54
   2   0 -23   -0.42    1.23
   2   0 -23   -0.24    1.13
   2   0 -23   -0.22    1.07
   2   0 -23    0.23    1.04
   2   0 -23    0.70    1.10
   2   0 -22  577.60   18.17
   2   0 -22  546.75   17.76
   2   0 -22  585.33   18.44
   2   0 -22  548.15   17.88
   2   0 -21    0.29    1.40
   2   0 -21    0.97    1.35
   2   0 -21   -0.30    1.34
   2   0 -21    0.30    1.26
   2   0 -20   80.93    5.29
   2   0 -20   82.62    5.56
   2   0 -20   81.85    5.01
   2   0 -20   72.31    4.96
   2   0 -20   90.02    5.52
   2   0 -19    0.32    1.38
   2   0 -19   -0.59    1.30
   2   0 -19    0.32    1.20
   2   0 -19   -0.66    1.56
   2   0 -18  127.30    6.80
   2   0 -18  115.64    6.55
   2   0 -18  125.75    6.45
   2   0 -18  120.87    6.61
   2   0 -18   97.96   11.01
  -2   0  18  127.63   12.60
   2   0 -18  122.08    6.71
   2   0 -17    0.32    1.24
   2   0 -17   -0.32    1.19
   2   0 -17    0.86    1.18
  -2   0  17   -1.18    2.13
   2   0 -17   -1.14    2.31
   2   0 -17    0.32    1.29
  -2   0  16 1223.54   48.15
   2   0 -16 1314.27   48.33
   2   0 -16 1382.13   38.58
   2   0 -16 1368.70   38.47
   2   0 -16 1364.21   38.02
   2   0 -15    1.76    1.16
  -2   0  15   -1.00    2.23
   2   0 -14  204.17    8.07
  -2   0  14  185.47   13.12
  -2   0  13    0.81    1.65
  -2   0  12  212.31   12.69
  -2   0  11    0.47    1.03
  -2   0  11    0.64    1.83
  -2   0  10 3815.99  100.10
  -2   0  10 3668.08  102.18
  -2   0   9   -0.37    0.99
   2   0  -9   -0.47    1.66
  -2   0   9    0.97    1.46
  -2   0   8  145.84    7.29
  -2   0   8  146.08    8.11
   2   0  -8  131.56    7.65
  -2   0   7    0.83    1.03
  -2   0   7    1.43    1.25
   2   0  -7    0.70    1.30
   2   0  -6   79.60    5.11
  -2   0   6   79.14    4.56
  -2   0   6   80.36    4.99
   2   0  -6   79.17    4.96
  -2   0   5    0.20    0.92
   2   0  -5    0.24    1.03
  -2   0   4 3070.62   78.00
   2   0  -4 2998.77   78.50
   2   0  -3    0.15    0.65
   2   0  -3    2.49    0.85
   2   0  -2   25.47    1.66
   2   0  -1    1.12    0.44
  -2   0   0   57.46    1.92
   2   0   0   60.12    2.44
  -2   0  -1    0.61    0.39
  -2   0  -1    0.20    0.48
  -2   0  -2 5521.81  139.13
  -2   0  -3    0.16    0.83
  -2   0  -3   -0.36    0.87
  -2   0  -4  946.26   26.93
   2   0   5    0.21    0.77
  -2   0  -5    0.27    1.20
   2   0   6 2657.75   69.35
  -2   0  -6 2592.54   70.61
   2   0   7    0.87    1.09
  -2   0  -7    1.60    1.36
   2   0   7   -0.41    1.18
   2   0   8 5683.04  146.31
  -2   0  -8 5806.85  148.62
   2   0   8 5520.02  148.41
   2   0   9    0.39    1.06
  -2   0  -9    1.10    1.31
   2   0   9    0.56    1.43
  -2   0  -9    1.11    1.33
  -2   0 -10  409.34   12.43
   2   0  10  366.49   15.32
  -2   0 -10  390.39   17.66
   2   0  10  372.14   17.30
  -2   0 -11    0.58    0.88
   2   0  11    0.50    1.19
  -2   0 -11    1.46    1.74
   2   0  11    0.74    1.33
  -2   0 -12  101.80    4.99
   2   0  12   96.88    7.34
  -2   0 -12  110.24    9.29
   2   0  12   94.01    8.89
  -2   0 -12   92.48    4.93
  -2   0 -13   -0.24    0.90
  -2   0 -13    1.51    1.04
  -2   0 -13    0.92    1.67
   2   0  13   -0.93    2.23
  -2   0 -14 1384.25   38.54
  -2   0 -14 1346.04   37.99
  -2   0 -14 1362.41   38.31
   2   0  14 1296.11   47.87
  -2   0 -14 1427.61   48.64
  -2   0 -14 1348.75   38.14
  -2   0 -15   -0.30    1.07
  -2   0 -15    0.29    1.07
  -2   0 -15    0.29    1.13
  -2   0 -15    0.62    1.16
  -2   0 -15    1.98    1.23
  -2   0 -15    0.61    1.18
  -2   0 -15   -1.10    2.45
   2   0  15    1.13    1.77
  -2   0 -15   -0.30    1.29
  -2   0 -16   22.10    2.74
  -2   0 -16   14.29    2.31
  -2   0 -16   17.02    2.36
  -2   0 -16   18.18    2.60
  -2   0 -16    9.40    3.86
   2   0  16   14.54    4.41
  -2   0 -16   19.54    2.75
  -2   0 -17    0.30    1.12
  -2   0 -17   -0.60    1.19
  -2   0 -17   -0.31    1.14
   2   0  17   -1.27    2.30
  -2   0 -17    1.22    1.91
  -2   0 -17    1.63    1.14
  -2   0 -17    0.33    1.28
  -2   0 -18   14.44    2.26
  -2   0 -18   22.12    2.81
  -2   0 -18   19.37    2.67
  -2   0 -19   -1.38    1.37
  -2   0 -19   -0.37    1.46
  -2   0 -19    0.31    1.42
  -2   0 -19   -0.32    1.49
  -2   0 -20  344.11   12.05
  -2   0 -20  362.65   13.38
  -2   0 -20  318.24   12.31
  -2   0 -20  345.44   12.73
  -2   0 -21    1.20    1.31
  -2   0 -21    0.26    1.04
  -2   0 -21    0.26    1.16
  -2   0 -22  266.24   10.11
  -2   0 -23    0.20    1.04
  -2   0 -23    0.17    0.93
  -2   0 -24   39.55    2.46
  -2   0 -24   36.96    2.27
  -2  -2  25    6.14    0.98
  -2   2  25    6.30    1.00
   2  -2 -25    4.20    0.78
   2   2 -25    5.30    0.92
   2   2 -25    4.89    0.74
   2  -2 -25    4.28    0.98
   2  -2 -25    5.24    0.89
   2  -2 -25    4.87    0.85
   2   2 -24   19.26    1.99
   2  -2 -24   20.02    1.93
   2   2 -24   16.71    1.83
   2   2 -24   18.91    1.75
   2  -2 -24   23.19    2.04
   2   2 -24   19.20    1.90
   2   2 -24   21.47    1.93
   2  -2 -23   16.75    2.16
   2   2 -23   20.78    2.24
   2   2 -23   22.35    2.42
   2  -2 -23   18.11    2.14
   2   2 -23   17.80    2.05
   2  -2 -23   17.75    2.11
   2   2 -23   18.72    2.12
   2   2 -22   14.90    2.08
   2  -2 -22   19.04    2.24
   2   2 -22   15.86    2.28
   2   2 -22   15.84    2.40
   2  -2 -22   14.93    2.18
   2  -2 -22   19.29    2.43
   2   2 -22   18.58    2.52
   2   2 -22   15.02    2.14
   2  -2 -21   -0.28    1.11
   2   2 -21    0.83    1.12
   2  -2 -21    1.23    1.21
   2   2 -21    0.29    1.41
   2  -2 -21    0.84    1.08
   2  -2 -21    0.29    1.16
   2   2 -21   -0.30    1.44
   2   2 -21    0.29    1.41
   2  -2 -20  624.31   20.36
   2   2 -20  610.23   20.16
   2   2 -20  652.72   20.86
   2   2 -20  646.73   20.79
   2  -2 -20  676.06   21.05
   2  -2 -20  632.51   20.51
   2  -2 -20  651.49   20.50
   2   2 -20  626.80   19.51
   2   2 -20  626.00   20.63
   2   2 -20  628.71   20.44
   2  -2 -19   14.47    2.35
   2   2 -19   21.11    2.89
   2  -2 -19   19.39    2.83
   2   2 -19   14.63    2.59
   2  -2 -19   21.59    2.75
   2   2 -19   17.10    2.65
   2   2 -19   18.35    2.37
   2   2 -19   14.90    2.34
   2  -2 -19   18.33    2.53
   2  -2 -18   86.01    5.72
   2   2 -18   80.08    5.49
   2  -2 -18   84.29    5.35
   2   2 -18   84.57    5.61
   2  -2 -18   84.97    5.43
   2   2 -18   80.47    5.05
   2   2 -18   81.83    5.50
  -2   2  18   90.94   10.26
   2   2 -18   91.41    5.53
   2  -2 -18   93.55    5.55
   2  -2 -18   77.98    9.64
   2   2 -18   83.08    9.70
  -2  -2  18   82.09    9.89
   2   2 -17   63.27    4.81
   2  -2 -17   69.25    4.77
   2   2 -17   69.79    4.99
   2  -2 -17   61.01    4.88
   2  -2 -17   68.98    4.72
   2   2 -17   65.80    4.54
   2  -2 -17   68.76    4.78
   2   2 -17   65.20    4.74
   2   2 -17   64.82    4.34
   2  -2 -17   68.31    4.71
   2   2 -17   54.18    7.95
  -2  -2  17   56.54    8.00
   2   2 -17   71.96    4.74
  -2   2  17   51.60    7.66
   2  -2 -17   63.93    8.70
   2   2 -16   95.39    5.76
   2   2 -16   86.69    5.51
   2  -2 -16  111.61    5.94
   2  -2 -16   95.84    5.89
   2  -2 -16   93.78    5.50
   2   2 -16   92.75    5.70
   2  -2 -16   98.09    5.76
   2   2 -16   94.20    5.27
   2   2 -16   87.69    5.22
   2  -2 -16   69.17    8.85
  -2   2  16   79.62    9.17
   2   2 -16   83.91    9.36
  -2  -2  16   91.80   10.02
   2  -2 -15    2.03    2.25
   2   2 -15    1.96    1.77
  -2   2  15    0.99    1.80
  -2  -2  15    1.02    1.85
   2   2 -15    0.30    1.17
   2   2 -15    1.72    1.25
   2  -2 -15    1.16    1.17
   2   2 -15    0.69    0.86
   2   2 -15    0.60    1.15
   2  -2 -15    2.81    1.35
   2  -2 -15    0.63    1.15
   2   2 -14 1105.76   30.55
  -2  -2  14  991.98   38.25
  -2  -2  14 1122.64   40.13
  -2   2  14 1088.05   39.90
   2   2 -13    2.62    0.90
  -2  -2  13    4.62    2.20
   2   2 -13    3.07    1.03
  -2  -2  13    2.50    2.00
  -2   2  13    0.81    1.81
  -2  -2  12  604.36   24.62
   2   2 -12  624.08   18.25
  -2   2  12  629.58   25.13
  -2  -2  12  574.70   24.47
   2   2 -11  146.33    6.18
  -2  -2  11  148.74    9.97
   2   2 -11  171.03   10.84
   2   2 -11  149.98    6.01
  -2   2  11  130.08    9.42
  -2  -2  11  140.59    9.77
   2   2 -10  171.99   10.49
  -2  -2  10  180.77   10.38
  -2  -2  10  165.14   10.05
  -2   2  10  166.88   10.01
  -2  -2   9    4.10    1.97
  -2   2   9    2.96    1.79
  -2  -2   9    4.08    1.90
   2   2  -9    3.75    2.00
  -2  -2   8  589.59   21.09
   2   2  -8  591.48   21.21
  -2   2   8  595.61   20.75
  -2  -2   8  580.39   20.86
  -2  -2   7  119.26    7.15
  -2   2   7  115.22    6.73
  -2  -2   7  107.29    6.68
   2  -2  -7  122.10    6.85
   2   2  -7  120.33    6.69
  -2  -2   6  311.48   12.15
   2   2  -6  288.10   11.63
   2   2  -6  280.52   11.07
   2  -2  -6  309.65   11.51
  -2  -2   6  274.29   11.34
  -2   2   6  276.20   11.12
  -2  -2   5   25.06    2.78
   2   2  -5   23.95    2.70
  -2   2   5   26.96    2.68
   2   2  -5   29.13    2.65
   2  -2  -5   25.85    2.65
  -2  -2   5   26.14    2.73
   2   2  -4    9.53    1.68
   2   2  -4    7.44    1.43
   2  -2  -4    7.52    1.47
  -2  -2   4    6.63    1.40
  -2   2   4    7.71    1.38
   2   2  -3  541.96   15.57
  -2   2   3  470.14   14.45
  -2  -2   3  471.83   14.61
   2   2  -3  516.19   14.62
   2  -2  -3  490.87   14.60
   2   2  -2 1629.29   41.79
  -2  -2   2 1539.31   42.18
   2   2  -2 1547.23   40.61
  -2  -2   2 1579.28   40.63
  -2   2   2 1603.95   40.56
   2  -2  -2 1529.80   40.69
  -2  -2   1  658.04   18.91
   2   2  -1  705.33   18.87
   2   2  -1  643.49   17.50
   2  -2  -1  656.79   17.58
   2   2   0 3991.43   99.90
   2  -2   0 4057.12   98.76
   2   2   0 3961.42   98.68
  -2   2  -1   20.02    1.47
  -2  -2  -1   24.15    1.57
  -2  -2  -2   25.77    1.92
  -2   2  -2   24.68    1.87
  -2   2  -2   28.40    2.01
  -2  -2  -2   22.56    1.80
  -2  -2  -3   76.67    4.10
  -2   2  -3   79.57    4.16
  -2  -2  -3   87.81    4.25
  -2   2  -3   86.54    4.24
   2  -2   4   41.93    3.58
  -2  -2  -4   43.81    3.19
  -2   2  -4   40.12    3.09
   2  -2   5   86.70    5.60
  -2   2  -5   85.93    5.13
  -2  -2  -5   84.79    5.12
   2  -2   6 1691.29   46.81
  -2   2  -6 1648.11   46.72
   2   2   6 1579.65   45.98
   2  -2   6 1531.23   45.94
  -2  -2  -6 1634.50   45.95
  -2   2  -6 1697.04   46.04
  -2   2  -7    0.44    1.61
   2  -2   7    1.34    1.40
  -2   2  -7    0.81    1.16
   2   2   7    0.42    1.07
  -2  -2  -7    2.09    1.31
   2  -2   7   -0.87    1.36
   2  -2   8   48.58    4.87
   2  -2   8   49.12    4.92
  -2   2  -8   46.09    4.68
   2   2   8   46.56    4.71
  -2  -2  -8   44.40    4.68
   2  -2   9  281.23   13.51
  -2   2  -9  278.07   13.87
  -2  -2  -9  275.90   13.46
  -2   2  -9  276.90   13.43
   2   2   9  273.44   13.43
   2  -2   9  250.18   13.17
  -2   2 -10  684.47   20.08
  -2   2 -10  697.92   20.39
   2  -2  10  716.64   26.40
  -2   2 -10  770.80   27.56
   2  -2  10  707.97   26.55
  -2  -2 -10  710.35   20.33
  -2  -2 -10  689.07   26.41
  -2   2 -10  687.02   20.17
   2   2  10  699.79   26.26
  -2   2 -10  728.18   26.44
  -2   2 -11   50.21    3.08
  -2   2 -11   57.84    3.39
  -2   2 -11   53.71    6.36
   2  -2  11   47.20    5.80
   2   2  11   46.56    5.94
   2  -2  11   52.54    6.41
  -2   2 -11   63.44    6.69
  -2  -2 -11   56.36    3.57
  -2   2 -11   50.02    3.33
  -2  -2 -11   47.21    5.95
  -2   2 -12 1052.95   29.05
  -2  -2 -12 1021.92   29.76
   2  -2  12 1094.49   37.35
  -2   2 -12 1020.90   38.02
   2   2  12  987.23   37.23
   2  -2  12 1024.38   37.80
  -2   2 -12 1071.00   29.64
  -2  -2 -12 1048.58   29.68
  -2  -2 -12 1054.27   38.04
  -2   2 -12 1039.00   37.60
  -2  -2 -13    0.53    1.08
  -2   2 -13    1.49    1.10
  -2   2 -13   -1.82    2.60
  -2  -2 -13    1.04    1.00
  -2  -2 -13   -1.92    3.01
   2   2  13    1.86    2.38
   2  -2  13   -1.91    2.86
  -2   2 -13    7.81    3.06
   2  -2  13    0.84    1.87
  -2   2 -14   54.71    7.45
   2  -2  14   65.98    7.67
  -2   2 -14   47.01    7.02
  -2  -2 -14   52.73    7.33
   2  -2  14   56.56    7.46
  -2  -2 -14   56.85    4.05
   2   2  14   41.08    6.44
  -2   2 -14   60.39    4.12
  -2  -2 -14   48.56    3.99
  -2   2 -14   50.48    4.05
  -2  -2 -14   55.69    4.16
  -2   2 -14   53.28    4.04
  -2  -2 -14   55.78    4.47
  -2   2 -14   54.77    4.23
  -2  -2 -14   55.99    4.11
  -2  -2 -14   58.90    4.23
  -2   2 -14   46.74    3.91
  -2  -2 -14   53.02    4.08
   2  -2  15  220.96   14.96
   2   2  15  223.21   16.07
   2  -2  15  242.16   16.45
  -2  -2 -15  240.86    9.89
  -2   2 -15  187.41   14.57
  -2   2 -15  225.76    9.49
  -2  -2 -15  245.64   16.62
  -2  -2 -15  231.74    9.86
  -2   2 -15  223.00    9.76
  -2  -2 -15  243.02    9.46
  -2   2 -15  233.03    9.83
  -2  -2 -15  230.30   10.33
  -2   2 -15  231.30    9.73
  -2  -2 -15  228.07    9.76
  -2   2 -15  234.30    9.90
  -2  -2 -15  220.18    9.58
  -2  -2 -15  239.18    9.88
  -2  -2 -16   65.90    8.66
  -2   2 -16   63.96    4.50
   2  -2  16   56.28    8.17
  -2  -2 -16   62.83    4.52
  -2   2 -16   53.94    7.77
   2   2  16   49.99    7.90
  -2  -2 -16   54.80    4.07
  -2   2 -16   56.56    4.44
  -2   2 -16   60.03    4.45
  -2  -2 -16   51.61    4.66
  -2  -2 -16   65.58    4.68
  -2   2 -16   53.76    4.38
  -2  -2 -16   62.84    4.55
  -2   2 -16   62.19    4.71
  -2  -2 -16   60.77    4.51
  -2  -2 -16   58.63    4.53
  -2  -2 -17    4.22    1.59
  -2   2 -17    2.20    1.28
  -2  -2 -17    4.67    1.52
  -2   2 -17    1.99    1.57
  -2  -2 -17    3.45    1.70
  -2  -2 -17    3.58    1.41
  -2  -2 -17    4.88    1.67
  -2   2 -17    5.27    1.84
  -2  -2 -17    4.12    1.63
  -2   2 -17    5.82    1.84
  -2  -2 -17    6.61    1.82
  -2   2 -18  524.42   17.81
  -2   2 -18  522.14   17.87
  -2  -2 -18  581.41   19.02
  -2  -2 -18  516.83   17.76
  -2  -2 -18  530.86   17.92
  -2   2 -18  531.65   18.17
  -2   2 -18  534.96   17.81
  -2  -2 -18  510.51   17.70
  -2   2 -19   16.02    2.41
  -2  -2 -19   14.28    2.34
  -2   2 -19   15.24    2.47
  -2  -2 -19   14.77    2.38
  -2   2 -19   20.47    2.68
  -2  -2 -19   16.07    2.66
  -2   2 -19   19.37    2.70
  -2  -2 -20    4.70    1.52
  -2   2 -20    1.08    1.18
  -2   2 -20    3.26    1.59
  -2   2 -20    5.57    1.74
  -2  -2 -20    5.87    1.66
  -2   2 -20    3.50    1.55
  -2   2 -20    4.20    1.51
  -2  -2 -20    6.82    1.86
  -2  -2 -21  116.73    5.69
  -2   2 -21  106.31    5.48
  -2   2 -21  114.90    5.51
  -2   2 -21  115.58    6.21
  -2  -2 -21  112.36    6.01
  -2   2 -21  110.73    5.75
  -2   2 -21  108.27    5.79
  -2  -2 -21  115.70    5.74
  -2  -2 -22    0.46    1.05
  -2   2 -22    1.91    1.23
  -2   2 -22    0.21    1.04
  -2   2 -23    0.18    0.97
  -2  -2 -23   -0.35    1.04
  -2   2 -23    2.50    1.01
  -2   2 -23    1.13    0.91
  -2   2 -24  301.54    9.35
  -2  -2 -24  325.85    9.52
  -2   2 -24  309.21    9.58
  -2   2 -24  309.75    9.14
   2   4 -24  138.07    5.09
   2   4 -24  130.60    4.97
   2  -4 -24  134.97    4.94
   2   4 -24  124.51    4.59
   2  -4 -23   34.02    2.46
   2   4 -23   36.08    2.73
   2   4 -23   34.04    2.60
   2   4 -23   34.43    2.43
   2  -4 -23   30.54    2.43
   2  -4 -23   36.09    2.44
   2   4 -22  262.45    9.71
   2  -4 -22  267.47    9.59
   2  -4 -22  261.98    9.32
   2   4 -22  261.55    9.54
   2   4 -22  256.94    9.28
   2   4 -21   -0.20    0.99
   2  -4 -21   -0.80    1.02
   2  -4 -21    0.26    1.13
   2   4 -21    0.81    1.23
   2  -4 -21    0.25    1.14
   2   4 -21    0.25    1.20
   2   4 -21   -0.21    1.02
   2   4 -21    0.48    1.03
   2  -4 -20   19.21    2.29
   2   4 -20   13.34    1.96
   2   4 -20   21.68    2.83
   2  -4 -20   22.30    2.83
   2  -4 -20   20.17    2.62
   2   4 -20   19.28    2.49
   2   4 -20   16.42    2.23
  -2  -4  20   21.10    2.24
   2  -4 -19  184.12    7.80
   2   4 -19  184.30    7.84
   2  -4 -19  190.82    8.73
   2  -4 -19  171.61    8.23
   2   4 -19  184.42    8.20
   2   4 -19  183.26    7.82
   2   4 -19  175.53    8.32
  -2  -4  19  187.03    7.83
   2   4 -18   14.48    2.15
   2  -4 -18   14.48    2.14
   2  -4 -18   18.21    2.76
   2   4 -18   17.92    2.69
   2  -4 -18   16.78    2.44
   2   4 -18   15.04    2.26
   2   4 -18   18.92    2.45
   2   4 -18   18.84    2.71
  -2  -4  18   13.62    2.16
   2   4 -17   52.75    3.83
   2  -4 -17   47.07    3.66
   2  -4 -17   58.05    4.64
   2   4 -17   52.42    4.44
   2  -4 -17   51.08    4.20
   2   4 -17   51.30    4.03
   2   4 -17   51.45    4.27
   2   4 -17   52.36    4.20
  -2  -4  17   50.44    3.92
  -2  -4  16  357.96   20.32
   2  -4 -16  359.76   20.13
   2  -4 -16  374.68   13.16
   2   4 -16  354.55   12.91
   2  -4 -16  380.82   14.26
   2   4 -16  378.23   14.14
   2  -4 -16  392.01   13.99
   2  -4 -16  375.24   13.85
   2   4 -16  386.63   13.08
   2   4 -16  375.15   13.76
   2   4 -16  368.40   13.45
  -2  -4  16  373.89   13.55
   2   4 -15    1.43    1.15
  -2  -4  15    2.28    2.31
   2   4 -15   -2.45    2.48
  -2  -4  15   -0.98    1.77
  -2   4  15    0.95    1.73
   2   4 -15    0.93    2.23
   2  -4 -15    2.30    1.20
   2  -4 -15    0.96    1.73
   2   4 -15    2.76    1.27
   2   4 -15    1.32    1.37
   2  -4 -15   -0.35    1.33
   2  -4 -15    0.31    1.20
   2   4 -15    0.77    0.93
   2   4 -15    0.22    0.86
   2   4 -15    1.79    1.30
  -2  -4  15   -0.29    1.06
   2   4 -14   22.87    2.63
   2   4 -14   21.54    4.96
  -2  -4  14   19.50    4.64
   2  -4 -14   21.40    4.46
  -2   4  14   25.63    4.77
   2  -4 -14   22.82    2.50
  -2  -4  14   19.15    4.33
   2   4 -14   21.06    2.36
   2   4 -14   17.17    4.00
   2   4 -14   27.80    3.07
   2  -4 -14   26.61    3.08
   2  -4 -14   23.51    2.72
   2   4 -14   24.11    2.61
   2   4 -14   25.72    2.81
   2   4 -14   22.61    2.76
   2  -4 -14   24.59    2.81
  -2  -4  14   25.84    2.78
   2   4 -13  344.58   12.56
   2   4 -13  329.01   11.92
   2   4 -13  337.76   12.22
   2   4 -13  364.85   19.88
  -2  -4  13  356.46   19.62
  -2   4  13  363.77   18.08
  -2  -4  13  353.26   18.07
   2   4 -13  339.51   17.43
   2  -4 -13  324.73   17.44
   2   4 -12   32.13    2.80
  -2  -4  12   29.57    2.48
  -2  -4  12   36.58    5.75
   2   4 -12   37.71    3.09
   2   4 -12   35.69    5.63
  -2  -4  12   33.44    5.02
  -2   4  12   31.94    4.89
   2  -4 -12   35.12    5.06
   2   4 -12   25.07    4.21
   2   4 -11    7.18    1.55
  -2  -4  11    6.75    1.25
   2   4 -11    5.58    1.45
  -2  -4  11    5.17    2.59
   2   4 -11    2.46    1.67
   2   4 -11    2.54    2.31
  -2  -4  11    4.79    1.96
  -2   4  11    1.29    1.44
   2  -4 -11    7.13    2.27
   2   4 -10 2022.99   54.01
  -2  -4  10 2089.42   53.45
   2   4 -10 1988.80   53.89
  -2  -4  10 2106.13   62.97
  -2   4  10 2009.74   59.23
  -2  -4  10 1962.08   59.62
   2   4  -9   98.69    4.86
  -2  -4   9  102.49    4.60
  -2   4   9  102.65    7.14
  -2  -4   9   89.13    7.07
   2   4  -8   94.28    4.57
   2   4  -8  100.76    7.65
  -2   4   8   96.85    6.42
  -2  -4   8   89.80    6.61
   2   4  -7  372.55   16.11
  -2  -4   7  383.90   16.69
  -2  -4   7  360.46   14.23
  -2   4   7  345.42   13.61
  -2  -4   6   14.54    2.95
   2   4  -6   15.15    2.82
  -2   4   6   15.01    2.10
  -2  -4   6   12.98    2.12
   2   4  -5   73.70    5.71
  -2  -4   5   71.37    5.83
  -2  -4   5   65.96    4.10
  -2   4   5   68.56    4.03
   2   4  -4 2954.74   77.74
  -2  -4   4 3005.36   78.36
   2  -4  -4 2784.08   72.99
  -2  -4   4 2851.76   73.31
  -2  -4   3  104.20    6.53
   2   4  -3  110.32    6.48
   2  -4  -3  104.54    4.79
   2  -4  -3   87.19    3.11
   2   4  -2   59.39    4.54
  -2  -4   2   49.60    4.28
   2  -4  -2   56.00    3.71
  -2   4   1  658.16   21.86
   2   4  -1  648.25   20.88
  -2  -4   1  595.46   20.22
   2  -4  -1  633.44   19.82
  -2   4   0   44.83    4.31
  -2  -4   0   45.70    3.47
   2  -4   0   36.75    3.51
   2   4   0   52.98    4.23
  -2   4  -1  141.98    8.12
   2   4   1  155.98    7.72
   2  -4   1  153.14    7.79
   2  -4   2 1198.94   33.70
  -2   4  -2 1205.33   34.48
   2  -4   2 1160.57   28.82
   2   4   2 1039.08   28.73
   2  -4   2 1055.91   29.03
   2  -4   3  249.68   11.40
  -2   4  -3  255.12   11.64
   2   4   3  219.93    8.23
   2   4   3  250.69    8.26
   2  -4   3  256.81    8.41
   2  -4   3  237.58    8.66
   2  -4   4  656.47   22.51
  -2   4  -4  639.86   22.55
  -2  -4  -4  629.36   18.65
   2  -4   4  595.84   19.21
   2   4   4  596.41   18.91
  -2   4  -4  641.52   18.81
  -2   4  -5  427.45   17.98
   2  -4   5  445.37   18.15
   2   4   5  429.12   15.23
   2  -4   5  433.51   15.51
  -2  -4  -5  462.18   15.05
  -2   4  -5  465.23   15.15
  -2   4  -6    6.91    2.55
  -2   4  -6    2.98    1.16
   2   4   6    5.86    1.63
   2  -4   6    3.90    1.58
  -2  -4  -6    3.64    1.28
  -2   4  -7   38.51    2.76
  -2  -4  -7   40.97    3.98
   2  -4   7   37.67    4.29
  -2   4  -7   37.29    3.92
   2   4   7   39.24    4.10
  -2   4  -8 1084.18   30.01
  -2   4  -8 1094.34   30.01
   2  -4   8 1068.20   36.96
  -2   4  -8 1052.16   33.71
   2  -4   8 1021.55   34.20
   2   4   8 1055.04   34.28
  -2  -4  -8 1110.39   34.13
  -2   4  -9  142.11    6.22
  -2  -4  -9  151.83    6.36
  -2   4  -9  152.41    6.51
   2  -4   9  159.99   11.08
  -2  -4  -9  140.81    5.65
  -2  -4  -9  150.53    9.37
   2  -4   9  130.21    9.14
  -2   4  -9  142.06    9.02
   2   4   9  139.02    9.13
  -2  -4 -10  348.58   11.89
  -2   4 -10  339.40   11.57
  -2   4 -10  342.21   11.95
   2  -4  10  365.23   18.57
  -2  -4 -10  330.84   11.08
  -2   4 -10  341.85   15.95
  -2  -4 -10  338.47   16.20
   2   4  10  348.57   16.43
   2  -4  10  336.88   16.52
  -2   4 -11  499.25   16.06
  -2   4 -11  470.89   15.43
  -2   4 -11  491.73   15.75
  -2  -4 -11  513.28   16.19
   2  -4  11  481.37   21.50
   2   4  11  484.55   21.46
  -2  -4 -11  517.42   21.79
  -2   4 -11  486.92   20.98
  -2  -4 -11  476.96   15.18
  -2   4 -11  496.41   15.18
  -2   4 -11  492.62   16.05
   2  -4  11  514.77   23.74
  -2   4 -11  493.09   23.51
   2  -4  12  112.27   10.63
  -2   4 -12  108.11   10.49
  -2   4 -12  103.11    5.35
  -2  -4 -12  104.57    9.31
  -2   4 -12  107.18    9.15
  -2  -4 -12   90.85    5.01
   2  -4  12   97.76    9.17
   2   4  12  102.25    9.08
  -2   4 -12  101.98    5.12
  -2   4 -12  106.51    5.84
  -2  -4 -12  114.18    6.46
  -2  -4 -12  118.85    5.97
  -2   4 -12  102.58    5.16
  -2   4 -12  103.96    5.19
  -2   4 -12  106.39    5.59
  -2   4 -12   99.39    5.24
  -2   4 -12  106.59    5.80
  -2   4 -12   99.18    5.61
  -2  -4 -12  102.47    5.73
   2  -4  12  100.44    5.68
  -2   4 -13    1.70    0.96
   2  -4  13    3.26    2.78
  -2   4 -13    1.13    2.05
  -2   4 -13   -0.24    0.95
  -2   4 -13    0.86    2.34
  -2  -4 -13    1.48    1.09
   2   4  13   -0.91    2.61
   2  -4  13   -0.93    2.78
  -2  -4 -13    0.91    2.02
  -2  -4 -13    0.33    1.24
  -2  -4 -13    0.37    1.44
  -2   4 -13    3.42    1.38
  -2   4 -13    2.18    1.28
  -2   4 -13    1.21    0.87
  -2  -4 -13    2.40    1.31
  -2   4 -13    0.94    1.24
  -2   4 -13    2.66    1.34
  -2  -4 -13    2.99    1.41
  -2  -4 -13    1.47    1.30
   2  -4  13    0.60    1.11
  -2   4 -14  255.67    9.63
  -2   4 -14  257.29   17.80
   2  -4  14  250.77   17.20
  -2  -4 -14  266.82    9.97
  -2   4 -14  244.69   15.61
  -2   4 -14  264.83    9.83
   2  -4  14  220.76   15.42
  -2  -4 -14  244.60   15.87
  -2   4 -14  267.44   10.75
  -2  -4 -14  235.32   10.77
  -2  -4 -14  256.45   10.77
  -2   4 -14  257.08   10.64
  -2   4 -14  244.19    9.49
  -2  -4 -14  252.64   10.46
  -2  -4 -14  248.98   10.33
  -2  -4 -14  274.37   10.60
  -2   4 -14  235.80   10.27
   2  -4  14  245.88   10.26
   2  -4  15  137.43   12.82
  -2   4 -15  118.77   12.47
   2  -4  15  131.65   11.66
  -2  -4 -15  131.87   11.59
  -2   4 -15  134.15    6.58
  -2  -4 -15  138.93    6.73
  -2   4 -15  155.70    7.74
  -2   4 -15  143.09    7.51
  -2  -4 -15  137.33    7.74
  -2  -4 -15  146.84    7.40
  -2  -4 -15  152.18    7.43
  -2   4 -15  140.92    7.38
  -2  -4 -15  154.90    7.47
   2  -4  15  145.58    7.25
  -2  -4 -16  191.60    8.21
  -2   4 -16  183.83    7.99
  -2   4 -16  202.40    9.12
  -2   4 -16  184.76    8.85
  -2  -4 -16  196.53    9.34
  -2  -4 -16  176.86    8.37
  -2  -4 -16  191.60    8.72
  -2   4 -16  172.30    8.53
  -2   4 -16  173.82    8.07
   2  -4  16  186.37    8.38
  -2  -4 -17  225.39    9.41
  -2   4 -17  245.44    9.59
  -2   4 -17  229.56   10.24
  -2   4 -17  255.91   10.60
  -2  -4 -17  238.75   10.75
  -2  -4 -17  262.52   10.31
  -2  -4 -17  249.32   10.35
  -2   4 -17  229.86   10.16
  -2   4 -17  224.13    9.43
   2  -4  17  256.04    9.90
  -2   4 -18   48.35    3.65
  -2  -4 -18   41.10    3.46
  -2   4 -18   54.68    4.31
  -2   4 -18   56.26    4.38
  -2  -4 -18   52.22    4.47
  -2  -4 -18   46.46    3.89
  -2  -4 -18   53.91    4.15
  -2   4 -18   52.68    3.72
  -2  -4 -18   53.20    3.94
  -2   4 -18   51.38    4.16
   2  -4  18   59.46    3.99
  -2  -4 -19   16.75    2.49
  -2   4 -19   14.11    2.37
  -2   4 -19   20.04    2.60
  -2  -4 -19   19.22    2.46
  -2   4 -19   17.45    2.54
   2  -4  19   15.26    1.98
  -2   4 -20  245.86    9.74
  -2   4 -20  259.97    9.73
  -2   4 -20  255.99    9.84
  -2  -4 -20  244.74   10.00
  -2  -4 -20  261.43    9.61
  -2   4 -21   36.17    2.88
  -2  -4 -21   38.81    3.16
  -2   4 -21   38.61    2.87
  -2  -4 -21   39.03    2.86
  -2   4 -21   36.58    2.94
  -2   4 -21   34.55    2.81
  -2   4 -22  287.10    9.87
  -2   4 -22  275.49    9.13
  -2  -4 -22  284.98    9.69
  -2  -4 -22  285.77    9.31
  -2   4 -22  281.16    9.41
  -2  -4 -22  304.34    9.75
  -2   4 -22  289.06    9.61
  -2  -4 -23   32.14    2.05
  -2   4 -23   34.58    2.22
  -2  -4 -23   34.54    2.14
  -2   4 -23   29.23    1.88
   2  -6 -23  183.14    5.89
   2   6 -23  183.22    6.00
   2  -6 -22   -0.14    0.75
   2   6 -21    3.99    1.30
   2   6 -21    5.41    1.18
   2   6 -21    4.98    1.01
   2   6 -21    4.91    1.01
   2  -6 -21    3.27    1.13
   2   6 -20  207.22    8.51
   2  -6 -20  210.86    8.25
   2  -6 -20  208.94    8.16
   2   6 -20  217.32    8.17
   2   6 -20  212.64    7.87
   2   6 -20  206.91    7.69
  -2  -6  20  215.38    7.97
   2  -6 -20  206.42    8.39
   2  -6 -19   69.73    4.47
   2   6 -19   66.22    4.60
   2   6 -19   63.26    4.45
   2  -6 -19   65.66    4.25
   2   6 -19   67.05    4.07
   2   6 -19   77.02    4.54
   2  -6 -19   63.69    4.06
   2   6 -19   71.12    4.13
  -2  -6  19   64.97    4.17
   2  -6 -19   66.61    4.48
   2  -6 -18  127.32    6.69
   2   6 -18  126.24    6.86
   2   6 -18  146.95    7.22
   2  -6 -18  130.29    6.48
   2  -6 -18  138.06    6.56
   2   6 -18  124.20    6.50
   2   6 -18  125.21    6.23
   2   6 -18  125.86    6.24
   2  -6 -18  132.63    6.86
  -2  -6  18  122.06    6.34
   2   6 -17  456.72   14.55
   2   6 -17  444.45   15.79
   2   6 -17  430.33   15.76
   2  -6 -17  464.78   15.86
   2  -6 -17  430.14   15.18
   2  -6 -17  434.02   15.26
   2   6 -17  426.57   14.19
   2   6 -17  445.32   14.99
   2   6 -17  441.59   15.17
   2  -6 -17  447.46   15.27
   2  -6 -17  436.91   14.54
   2  -6 -17  432.34   15.67
  -2  -6  17  452.49   15.42
   2   6 -16   14.87    2.10
   2   6 -16   10.69    2.18
   2  -6 -16    9.16    2.11
   2  -6 -16   13.57    2.22
   2   6 -16   12.37    2.07
   2  -6 -16   12.86    2.33
   2   6 -16   13.41    1.98
   2   6 -16   12.02    2.37
   2  -6 -16   13.17    2.20
   2   6 -16   10.73    2.00
   2  -6 -16   13.22    2.19
  -2  -6  16   12.47    2.26
   2  -6 -16    8.41    1.78
   2  -6 -16   10.97    2.37
   2   6 -15   31.76    3.24
   2   6 -15   33.21    3.59
   2  -6 -15   29.87    3.45
   2  -6 -15   31.50    3.16
   2  -6 -15   35.01    3.50
   2   6 -15   24.81    2.87
   2   6 -15   25.96    2.81
   2   6 -15   27.70    3.28
   2  -6 -15   30.01    3.19
   2  -6 -15   31.88    3.48
   2   6 -15   24.81    2.87
  -2  -6  15   29.29    3.19
   2  -6 -15   26.52    3.28
   2   6 -14  534.36   28.10
   2   6 -14  532.57   18.58
   2   6 -14  537.86   18.75
   2  -6 -14  544.95   17.98
   2  -6 -14  569.31   19.23
   2  -6 -14  545.52   18.45
   2   6 -14  586.99   17.74
   2   6 -14  561.54   18.42
   2  -6 -14  559.44   18.39
   2   6 -14  536.86   17.90
   2  -6 -14  569.36   18.77
   2  -6 -14  576.89   18.78
  -2  -6  14  548.03   18.61
   2   6 -13  148.55   13.22
   2  -6 -13  134.52    7.45
   2  -6 -13  138.21    6.93
   2   6 -13  138.80    7.31
   2   6 -13  145.00    7.32
   2  -6 -13  140.46    6.96
  -2  -6  13  127.30    6.38
   2   6 -13  142.50    6.71
   2  -6 -13  133.63    7.05
   2   6 -13  139.60    7.09
  -2  -6  13  141.46    6.78
   2  -6 -13  143.22    7.33
   2  -6 -13  150.53    7.44
  -2  -6  13  140.43    7.25
   2  -6 -13  132.89    7.09
  -2  -6  12  516.67   26.58
   2   6 -12  561.01   27.01
   2   6 -12  541.13   17.90
   2  -6 -12  514.02   18.12
   2   6 -12  532.58   17.76
   2  -6 -12  511.45   17.24
   2   6 -12  527.84   17.63
   2   6 -12  556.78   17.84
  -2  -6  12  539.94   17.15
   2  -6 -12  494.01   17.34
   2  -6 -12  530.78   17.96
   2  -6 -12  534.07   17.83
   2  -6 -12  497.69   17.61
  -2  -6  12  553.17   17.97
   2  -6 -12  522.54   18.19
  -2  -6  11  507.15   25.81
   2   6 -11  547.57   17.82
   2  -6 -11  522.60   18.13
   2   6 -11  528.26   17.53
   2  -6 -11  545.77   17.53
  -2  -6  11  512.73   17.05
   2  -6 -11  534.76   17.58
   2   6 -11  529.38   17.67
   2  -6 -11  547.19   17.82
   2  -6 -11  524.70   17.95
   2  -6 -11  538.00   17.96
  -2  -6  11  555.60   17.93
   2  -6 -11  528.10   18.13
  -2  -6  11  527.37   17.01
   2   6 -10    1.73    1.25
  -2  -6  10    1.05    2.12
  -2  -6  10    1.27    0.95
   2   6 -10    0.82    1.07
   2  -6 -10    1.62    1.41
   2  -6 -10    1.60    1.30
   2  -6 -10    4.65    1.51
   2   6  -9  244.09    9.54
  -2  -6   9  245.56    9.49
   2   6  -9  261.28   15.74
  -2  -6   9  247.03   15.91
   2   6  -9  245.90    9.82
   2   6  -8  369.86   12.59
  -2  -6   8  371.89   12.67
  -2  -6   8  407.81   20.29
   2   6  -8  382.60   19.20
   2   6  -8  368.75   12.92
   2  -6  -8  363.55   12.12
  -2  -6   7  371.22   12.27
   2   6  -7  354.38   11.94
  -2  -6   7  342.85   18.18
   2   6  -7  356.15   12.29
   2  -6  -7  348.23   11.59
   2   6  -7  368.29   18.23
  -2  -6   6  311.35   10.64
   2   6  -6  281.80   10.09
  -2  -6   6  324.98   16.67
   2  -6  -6  299.32   10.07
   2   6  -6  293.18   15.73
   2  -6  -6  305.38   10.18
   2   6  -5  269.09    9.36
  -2  -6   5  285.01    9.93
  -2  -6   5  291.91   15.23
   2   6  -5  287.23   14.96
   2  -6  -5  272.92    9.30
   2  -6  -5  278.37    9.47
  -2  -6   4   28.15    2.43
   2  -6  -4   30.63    2.37
   2  -6  -4   28.94    2.29
  -2   6   4   18.58    3.94
   2   6  -4   28.92    4.30
  -2  -6   4   22.51    3.87
   2  -6  -3  579.23   16.61
   2   6  -3  593.59   22.72
   2  -6  -3  539.45   16.33
  -2   6   3  547.55   22.87
  -2  -6   3  523.53   21.73
  -2  -6   2  482.88   14.74
   2  -6  -2  483.77   14.49
   2   6  -2  503.66   20.07
   2  -6  -2  465.02   14.23
  -2  -6   2  454.27   18.97
  -2   6   2  451.61   20.21
  -2  -6   1  948.38   25.91
   2  -6  -1  934.03   25.71
   2   6  -1  956.53   31.71
  -2   6   1  964.42   33.05
   2  -6  -1  884.69   29.45
   2  -6   0  513.49   15.34
  -2   6   0  526.50   21.66
   2   6   0  511.66   20.32
   2  -6   0  469.31   19.11
  -2  -6   0  505.63   15.35
   2   6   1  424.79   18.20
   2  -6   1  433.90   18.05
  -2   6  -1  442.47   19.50
   2  -6   2   49.18    5.49
  -2   6  -2   45.27    2.84
  -2   6  -2   45.97    5.59
   2   6   2   50.36    5.37
   2  -6   3  525.88   21.41
  -2   6  -3  504.70   21.90
  -2   6  -3  502.34   15.35
   2   6   3  517.81   20.52
   2   6   4   92.35    7.58
   2  -6   4  114.98    8.91
  -2   6  -4  108.42    5.02
  -2   6  -4   94.58    8.51
  -2   6  -5  492.67   22.22
   2  -6   5  494.99   21.79
  -2   6  -5  480.13   15.29
   2   6   5  492.44   20.25
  -2   6  -6  333.29   11.82
  -2   6  -6  337.39   17.85
  -2   6  -6  324.34   11.47
   2  -6   6  331.18   17.55
  -2   6  -7   33.67    3.07
  -2   6  -7   33.58    2.94
  -2   6  -7   40.57    5.94
  -2   6  -8    0.28    1.14
  -2  -6  -8    3.52    1.11
   2  -6   8   -0.97    1.97
  -2   6  -8    4.27    1.45
  -2   6  -8    0.96    1.73
   2  -6   9  661.00   29.66
  -2   6  -9  604.03   28.60
  -2   6  -9  663.45   20.98
  -2  -6  -9  695.28   22.07
  -2   6  -9  656.43   20.92
  -2  -6  -9  664.71   20.20
  -2  -6  -9  678.57   21.89
  -2   6  -9  656.85   20.70
  -2   6  -9  661.24   20.49
  -2  -6  -9  680.12   20.55
   2  -6   9  709.27   21.43
  -2   6 -10  301.79   11.28
   2  -6  10  285.02   18.16
  -2  -6 -10  265.34   11.58
  -2  -6 -10  296.75   10.86
  -2  -6 -10  295.02   10.61
  -2   6 -10  283.63   10.95
  -2   6 -10  271.75   10.80
  -2  -6 -10  276.87   11.65
  -2   6 -10  266.65   10.59
  -2  -6 -10  274.21   10.63
  -2   6 -11  165.94    7.86
  -2   6 -11  157.82    7.56
  -2   6 -11  166.26    7.83
  -2  -6 -11  160.99    8.42
  -2   6 -11  164.14    7.86
  -2   6 -11  161.38    7.49
  -2  -6 -11  164.04    7.43
  -2  -6 -11  155.12    7.40
  -2   6 -11  161.93    7.66
  -2   6 -11  150.77    7.34
  -2  -6 -11  160.55    8.27
  -2   6 -11  156.61    7.54
   2  -6  11  151.74    7.75
  -2  -6 -11  158.75    7.90
  -2  -6 -11  162.38    7.55
   2  -6  12  364.09   22.22
  -2   6 -12  391.39   14.33
  -2  -6 -12  421.31   15.75
  -2   6 -12  430.24   15.00
  -2   6 -12  407.36   14.25
  -2   6 -12  422.14   14.74
  -2   6 -12  408.42   14.46
  -2   6 -12  398.65   14.08
  -2  -6 -12  414.01   14.32
  -2  -6 -12  402.57   14.29
  -2   6 -12  401.32   14.39
  -2  -6 -12  421.91   14.25
  -2  -6 -12  401.29   15.22
  -2   6 -12  405.07   14.57
  -2  -6 -12  396.44   14.30
   2  -6  12  414.55   14.90
  -2  -6 -12  409.81   14.75
  -2   6 -13    6.84    1.79
  -2   6 -13    2.75    1.76
  -2  -6 -13    6.42    1.99
  -2   6 -13    7.39    1.65
  -2  -6 -13    5.08    1.60
  -2   6 -13    3.53    1.35
  -2   6 -13    6.67    1.89
  -2  -6 -13    2.72    1.32
  -2   6 -13    3.88    1.40
  -2   6 -13    4.90    1.62
  -2  -6 -13    4.02    1.66
  -2  -6 -13    3.35    1.37
  -2  -6 -13    6.63    1.74
   2  -6  13    6.38    1.83
  -2   6 -14   21.94    2.55
  -2   6 -14   20.86    2.91
  -2  -6 -14   18.23    2.87
  -2  -6 -14   18.96    2.59
  -2   6 -14   19.79    2.48
  -2  -6 -14   17.50    2.45
  -2   6 -14   22.05    2.42
  -2   6 -14   23.02    2.45
  -2   6 -14   22.49    3.04
  -2   6 -14   24.52    2.98
  -2  -6 -14   22.46    2.98
  -2  -6 -14   21.83    2.57
   2  -6  14   20.92    2.82
  -2  -6 -14   13.89    2.28
  -2   6 -15  314.80   11.49
  -2   6 -15  328.64   12.57
  -2  -6 -15  322.81   12.96
  -2   6 -15  306.59   12.41
  -2  -6 -15  307.38   11.77
  -2  -6 -15  319.89   12.01
  -2   6 -15  306.48   11.38
  -2   6 -15  313.92   12.05
  -2  -6 -15  336.15   12.67
  -2  -6 -15  315.73   11.47
  -2  -6 -15  301.25   11.38
   2  -6  15  326.98   12.34
  -2   6 -16   73.71    4.42
  -2   6 -16   79.14    5.35
  -2  -6 -16   89.67    5.77
  -2   6 -16   84.57    5.42
  -2  -6 -16   80.58    4.84
  -2  -6 -16   74.92    4.86
  -2   6 -16   82.94    4.60
  -2  -6 -16   83.68    5.28
  -2   6 -16   79.88    5.01
  -2   6 -16   70.38    4.41
   2  -6  16   86.23    5.23
  -2  -6 -17   63.35    4.67
  -2   6 -17   51.94    4.11
  -2  -6 -17   58.23    3.93
   2  -6  17   50.76    3.88
  -2  -6 -17   60.52    4.17
  -2   6 -17   58.20    4.00
  -2   6 -17   58.67    4.16
  -2  -6 -18  287.70   11.08
  -2   6 -18  292.02   10.86
   2  -6  18  290.99   10.41
  -2   6 -18  264.30    9.97
  -2  -6 -18  292.11   10.35
  -2   6 -18  287.90   10.55
  -2  -6 -19   19.29    2.32
  -2  -6 -19   17.21    2.25
   2  -6  19   23.05    2.18
  -2   6 -19   20.28    2.37
  -2   6 -19   21.92    2.23
  -2   6 -20    4.74    1.23
  -2   6 -20    6.29    1.43
  -2  -6 -20    6.18    1.35
   2  -6  20    6.00    1.09
  -2   6 -20    6.38    1.28
  -2   6 -21  224.96    7.47
  -2   6 -21  214.05    7.23
  -2   6 -21  212.87    6.98
  -2  -6 -21  219.22    7.45
  -2   6 -21  222.89    7.12
   2   8 -20   10.54    1.33
   2   8 -20   10.78    1.28
   2  -8 -20   11.70    1.30
   2   8 -20   11.71    1.24
   2   8 -19  122.48    5.36
   2   8 -19  125.88    5.25
   2  -8 -19  119.72    5.24
   2   8 -19  127.72    5.23
   2   8 -18  128.26    5.91
   2   8 -18  124.16    5.70
   2   8 -18  122.61    5.36
   2   8 -18  128.89    5.75
   2  -8 -18  128.02    5.91
  -2  -8  18  137.44    5.86
   2   8 -17   85.97    4.41
   2   8 -17   85.39    4.94
   2   8 -17   85.28    4.80
   2   8 -17   80.55    4.24
   2   8 -17   89.73    4.90
   2   8 -17   83.51    4.57
  -2  -8  17   88.86    4.84
   2  -8 -17   86.71    4.96
   2   8 -16   30.65    2.74
   2   8 -16   21.07    2.61
   2   8 -16   27.65    2.58
   2   8 -16   24.88    2.83
   2  -8 -16   31.46    3.10
  -2  -8  16   25.84    2.79
   2  -8 -16   23.06    2.52
   2   8 -15   23.73    2.61
   2   8 -15   20.80    2.66
   2   8 -15   30.12    2.89
   2   8 -15   24.44    2.67
   2   8 -15   27.73    2.66
   2   8 -15   26.34    3.07
  -2  -8  15   23.15    2.39
   2  -8 -15   22.82    2.80
   2  -8 -15   22.12    2.69
  -2  -8  15   26.09    2.91
   2   8 -14   83.85    5.08
   2   8 -14   87.03    5.40
   2   8 -14   73.54    4.98
   2   8 -14   76.80    4.61
   2   8 -14   80.69    5.06
   2   8 -14   75.76    4.91
  -2  -8  14   83.70    4.83
   2  -8 -14   64.02    4.53
   2  -8 -14   78.00    5.37
   2  -8 -14   71.31    4.87
   2   8 -13  225.83    9.84
   2  -8 -13  221.09    9.11
   2   8 -13  240.14   10.16
   2   8 -13  243.77    9.99
   2   8 -13  243.99    9.71
   2   8 -13  243.39   10.08
   2   8 -13  230.77    9.88
  -2  -8  13  242.42    9.68
   2  -8 -13  222.81    9.53
   2  -8 -13  225.44   10.28
   2  -8 -13  231.74   10.10
   2   8 -12  195.86    8.92
   2   8 -12  204.08    9.12
   2  -8 -12  193.15    8.44
   2   8 -12  199.63    8.88
   2   8 -12  192.28    8.72
   2  -8 -12  194.17    8.70
  -2  -8  12  205.14    8.87
  -2  -8  12  191.99    9.02
   2  -8 -12  192.66    9.40
   2   8 -11   25.42    3.13
   2   8 -11   33.58    3.30
   2   8 -11   37.23    3.61
   2  -8 -11   32.78    3.20
   2   8 -11   38.56    3.75
  -2  -8  11   33.68    3.42
   2  -8 -11   31.70    3.25
   2  -8 -11   36.28    3.85
  -2  -8  11   31.84    3.52
   2   8 -10  251.61   10.29
   2   8 -10  236.95    9.89
   2  -8 -10  247.08   10.03
   2   8 -10  241.53   10.43
  -2  -8  10  231.57   10.10
  -2  -8  10  228.37    9.86
  -2  -8  10  236.66   10.35
   2  -8 -10  253.87   10.93
   2  -8  -9   59.70    4.42
   2   8  -9   60.86    4.37
   2   8  -9   61.72    4.59
   2   8  -9   56.94    4.29
  -2  -8   9   65.58    4.60
   2  -8  -9   53.20    3.98
  -2  -8   9   68.38    4.85
   2   8  -8   64.60    8.37
  -2   8   8   62.37    8.01
   2   8  -8   56.22    4.22
   2  -8  -8   61.29    4.25
  -2  -8   8   64.60    4.70
  -2  -8   8   56.16    4.27
   2  -8  -8   61.01    4.74
   2  -8  -8   63.63    4.50
   2   8  -7  628.71   19.87
  -2   8   7  608.16   28.00
   2   8  -7  573.65   27.74
   2  -8  -7  629.95   20.68
  -2  -8   7  623.68   20.35
   2  -8  -7  606.11   19.72
  -2  -8   7  635.61   20.23
   2  -8  -7  651.66   20.31
   2   8  -6   54.10    3.96
  -2   8   6   60.19    7.69
   2   8  -6   61.21    7.74
  -2  -8   6   55.42    3.98
  -2  -8   6   54.90    4.29
  -2  -8   6   59.21    4.32
   2  -8  -6   54.60    4.35
   2  -8  -6   59.76    4.25
   2  -8  -6   57.50    4.30
  -2   8   5   95.96    9.66
   2  -8  -5   95.02    5.01
   2   8  -5   84.62    9.13
   2   8  -5   97.28    5.27
  -2  -8   5  101.75    5.51
  -2  -8   5   96.81    5.58
  -2  -8   5   92.65    5.56
   2  -8  -5   95.04    5.74
   2  -8  -5   93.90    5.41
   2  -8  -5   91.00    5.48
   2  -8  -4   91.30    4.84
   2   8  -4   86.88    4.80
   2   8  -4   76.91    8.56
  -2   8   4   76.04    8.57
   2  -8  -4   89.88    5.30
  -2  -8   4   82.27    5.06
   2  -8  -4   85.96    5.48
   2  -8  -4   88.17    5.20
   2  -8  -4   83.46    5.26
  -2  -8   4   88.77    5.15
   2  -8  -3    2.29    1.12
  -2   8   3    5.96    2.70
   2   8  -3    1.83    1.86
   2  -8  -3    1.76    1.19
  -2  -8   3    4.46    1.35
  -2  -8   3    2.28    1.24
   2  -8  -3    2.00    1.18
   2  -8  -3    0.85    1.09
  -2  -8   3    2.89    1.36
   2  -8  -3    2.57    1.51
  -2  -8   3    3.58    1.50
   2  -8  -2  239.23    9.64
   2  -8  -2  221.32    8.71
  -2   8   2  207.73   14.55
   2   8  -2  251.74   15.18
  -2  -8   2  234.55    9.46
   2  -8  -2  230.49    9.29
   2  -8  -2  225.85    9.34
  -2  -8   2  236.86    9.65
  -2  -8   2  222.20    8.86
   2  -8  -2  224.47    8.95
   2   8  -1  838.35   32.89
  -2   8   1  882.92   34.72
   2  -8  -1  832.31   24.78
  -2  -8   1  839.86   25.50
   2  -8  -1  869.70   25.68
  -2  -8   1  862.51   25.24
  -2  -8   1  858.67   25.82
  -2  -8   1  846.75   24.84
   2  -8  -1  882.35   25.29
   2   8   0   30.50    4.94
  -2   8   0   15.93    4.07
   2  -8   0   22.62    2.35
  -2  -8   0   21.06    2.67
  -2  -8   0   23.95    2.64
  -2  -8   0   22.29    2.60
  -2  -8   0   29.63    2.97
   2  -8   0   21.56    2.64
  -2   8   0   20.73    2.22
   2  -8   0   24.72    2.59
  -2  -8   0   21.17    2.22
  -2   8  -1    3.03    2.24
   2   8   1    3.33    2.26
   2  -8   1    2.61    1.08
  -2  -8  -1    3.03    1.32
  -2  -8  -1    6.45    1.67
  -2  -8  -1    2.04    1.15
  -2  -8  -1    1.90    1.16
   2  -8   1    4.44    1.30
  -2  -8  -1    4.25    1.09
  -2   8  -1    4.36    1.28
  -2   8  -2  101.68   10.15
  -2  -8  -2   96.54    5.63
  -2  -8  -2  101.30    5.84
  -2  -8  -2  101.66    5.52
  -2  -8  -2   94.17    5.55
   2  -8   2  104.10    5.73
  -2  -8  -2   97.96    5.70
  -2   8  -2  109.89    5.61
   2  -8   2   95.97    5.37
  -2   8  -3   23.12    4.98
  -2  -8  -3   32.49    3.30
  -2  -8  -3   24.85    2.91
   2  -8   3   30.45    3.10
  -2  -8  -3   30.73    2.91
  -2  -8  -3   23.55    2.85
   2  -8   3   24.86    2.71
  -2   8  -3   21.88    2.52
  -2   8  -4   50.37    3.51
   2  -8   4   48.24    6.69
  -2   8  -4   38.81    6.35
  -2  -8  -4   44.12    3.96
   2  -8   4   42.55    3.55
   2  -8   4   49.06    3.88
  -2  -8  -4   51.52    3.78
   2  -8   4   42.68    3.62
  -2  -8  -4   38.96    3.43
  -2  -8  -4   52.86    4.17
   2  -8   4   49.59    3.83
  -2   8  -4   47.58    3.79
  -2   8  -5  384.79   13.01
  -2   8  -5  382.68   21.42
   2  -8   5  356.56   20.23
   2  -8   5  373.84   13.46
  -2  -8  -5  352.82   12.80
   2  -8   5  371.41   13.47
   2  -8   5  357.13   13.37
  -2  -8  -5  383.47   14.12
  -2  -8  -5  375.91   13.92
  -2   8  -5  380.46   13.58
  -2   8  -6   13.69    4.17
  -2   8  -6   26.92    2.85
   2  -8   6   23.91    5.33
  -2  -8  -6   21.49    3.19
  -2   8  -6   24.37    2.69
   2  -8   6   28.34    2.93
  -2  -8  -6   29.15    3.38
   2  -8   6   22.81    2.89
  -2  -8  -6   22.75    2.97
  -2   8  -6   25.31    2.91
  -2   8  -7    4.60    1.45
  -2   8  -7    3.51    2.80
   2  -8   7   -1.14    3.25
  -2  -8  -7    0.41    1.49
  -2   8  -7    1.41    1.14
   2  -8   7    1.97    1.49
  -2  -8  -7    2.14    1.41
  -2  -8  -7    3.67    1.63
   2  -8   7    3.61    1.47
  -2   8  -7    5.24    1.78
   2  -8   8  216.45   16.34
  -2   8  -8  215.60    9.71
  -2   8  -8  223.81   16.45
  -2   8  -8  237.02    9.50
  -2  -8  -8  240.63   10.89
   2  -8   8  219.43    9.73
   2  -8   8  220.49    9.40
  -2  -8  -8  235.60   10.29
  -2   8  -8  232.25   10.18
  -2   8  -8  202.18    9.58
  -2   8  -8  237.20   10.01
  -2   8  -9  101.18    6.15
  -2   8  -9  102.19    6.25
  -2   8  -9  103.39    6.20
  -2  -8  -9  113.70    7.06
  -2   8  -9  104.21    5.84
  -2  -8  -9  107.90    6.59
  -2  -8  -9  105.15    6.48
   2  -8   9  108.37    5.93
  -2  -8  -9  100.91    5.48
   2  -8   9  114.54    6.46
  -2   8 -10  102.43    5.92
  -2   8 -10   93.65    5.81
  -2   8 -10   86.39    5.66
  -2   8 -10   87.65    5.68
  -2   8 -10   98.92    5.54
  -2  -8 -10   97.14    6.36
  -2  -8 -10  102.08    6.28
   2  -8  10   81.80    5.07
   2  -8  10   91.10    5.79
  -2  -8 -10   94.66    6.17
  -2   8 -11  290.56   11.71
  -2   8 -11  298.18   11.78
  -2   8 -11  295.49   11.64
  -2   8 -11  277.47   11.52
  -2   8 -11  294.77   11.84
  -2   8 -11  303.73   11.90
  -2  -8 -11  311.22   12.66
  -2   8 -11  296.74   11.27
  -2  -8 -11  291.50   12.14
   2  -8  11  295.77   11.81
   2  -8  11  301.49   10.96
  -2  -8 -11  301.40   12.16
  -2   8 -12   74.56    4.96
  -2   8 -12   69.30    4.84
  -2   8 -12   69.69    4.95
  -2   8 -12   65.41    4.62
  -2   8 -12   76.32    4.85
  -2   8 -12   73.69    4.58
  -2   8 -12   77.17    5.02
  -2  -8 -12   65.38    4.39
  -2   8 -12   66.41    4.35
  -2  -8 -12   73.89    5.36
  -2  -8 -12   64.91    4.92
  -2  -8 -12   77.34    5.36
   2  -8  12   81.86    5.23
  -2   8 -13   33.15    3.21
  -2   8 -13   32.07    3.32
  -2   8 -13   34.96    3.57
  -2   8 -13   38.40    3.43
  -2   8 -13   36.63    3.24
  -2   8 -13   35.24    3.14
  -2   8 -13   31.43    2.95
  -2  -8 -13   43.52    3.97
   2  -8  13   41.62    3.27
  -2  -8 -13   33.36    3.26
  -2  -8 -13   32.65    3.52
  -2   8 -14   75.85    4.65
  -2   8 -14   75.45    4.94
  -2   8 -14   70.29    4.82
  -2   8 -14   69.44    4.32
  -2   8 -14   85.13    4.87
  -2  -8 -14   88.40    5.35
  -2   8 -14   73.68    4.34
   2  -8  14   65.91    4.08
  -2  -8 -14   77.20    4.80
  -2  -8 -14   80.60    5.19
  -2   8 -15  211.20    8.34
  -2   8 -15  217.02    8.95
   2  -8  15  207.30    8.55
  -2   8 -15  218.82    8.38
  -2   8 -15  197.70    7.87
  -2  -8 -15  213.09    8.32
  -2  -8 -15  222.60    9.10
   2  -8  15  221.91    8.80
  -2   8 -16   28.03    2.74
   2  -8  16   31.64    2.65
  -2   8 -16   29.61    2.33
   2  -8  16   32.55    2.77
  -2  -8 -16   32.10    2.90
  -2   8 -17  186.28    7.52
   2  -8  17  177.66    7.01
   2  -8  17  203.29    7.49
  -2   8 -17  205.84    7.35
  -2   8 -18   34.36    2.50
  -2   8 -18   36.15    2.59
   2  -8  18   34.31    2.38
  -2   8 -18   33.42    2.21
  -2   8 -19   85.51    3.59
  -2   8 -19   83.12    3.62
   2  10 -16   59.76    3.01
   2  10 -16   57.42    3.03
   2  10 -16   56.63    2.86
   2  10 -15   80.16    3.59
   2  10 -15   78.74    4.02
   2  10 -15   89.87    4.12
   2  10 -15   82.37    4.10
   2 -10 -15   86.25    4.02
   2  10 -14    3.93    1.09
   2  10 -14    1.64    0.92
   2  10 -14    2.80    1.00
  -2 -10  14    4.54    1.10
   2  10 -14    3.31    0.94
  -2 -10  14    4.29    1.01
   2  10 -14    1.35    1.16
   2 -10 -14    3.64    1.14
   2  10 -13   91.58    4.53
   2  10 -13  100.30    5.06
  -2 -10  13   97.51    5.07
   2  10 -13  102.67    5.04
   2  10 -13  103.84    5.15
   2  10 -13  101.56    5.10
   2  10 -13   99.95    4.86
   2 -10 -13   97.26    4.70
  -2 -10  13  107.55    4.99
   2 -10 -13  105.41    5.25
   2  10 -12    3.27    1.14
   2  10 -12    3.66    1.19
   2  10 -12    2.89    1.20
  -2 -10  12    2.44    1.19
   2  10 -12    2.08    1.09
   2 -10 -12    1.79    1.01
   2  10 -12    2.14    1.31
  -2 -10  12    1.83    1.23
   2  10 -12    1.69    0.96
   2  10 -11  162.92    7.41
   2  10 -11  169.29    7.43
   2  10 -11  163.87    6.87
  -2 -10  11  170.38    7.55
   2  10 -11  169.12    7.50
   2  10 -11  168.13    7.54
   2  10 -11  177.13    7.64
  -2 -10  11  166.64    7.41
   2 -10 -11  165.98    7.66
   2  10 -10  126.03    6.35
   2  10 -10  118.86    5.66
   2  10 -10  120.50    6.14
   2  10 -10  127.26    6.44
   2  10 -10  117.75    6.15
  -2 -10  10  120.54    6.18
   2  10 -10  124.25    6.35
  -2 -10  10  122.74    6.30
   2 -10 -10  126.83    6.55
   2  10  -9  178.39    8.08
   2  10  -9  181.29    7.97
  -2 -10   9  180.77    8.26
   2 -10  -9  166.42    8.17
   2  10  -9  179.89    8.24
  -2 -10   9  190.27    8.16
   2  10  -9  196.26    8.59
   2  10  -9  180.18    8.14
   2  10  -8    6.15    1.60
  -2 -10   8    7.32    1.85
   2 -10  -8    9.07    1.73
   2 -10  -8    7.48    2.03
  -2 -10   8   10.39    1.83
   2  10  -8    7.71    1.75
  -2 -10   7  314.05   12.21
  -2 -10   7  308.22   11.84
   2 -10  -7  307.95   12.10
   2 -10  -7  305.75   11.22
   2  10  -7  306.79   11.71
  -2 -10   7  298.34   11.42
  -2 -10   6   28.35    2.87
  -2 -10   6   40.69    3.69
   2 -10  -6   28.88    3.24
   2 -10  -6   35.89    3.22
   2 -10  -6   30.70    2.90
  -2 -10   6   39.04    3.32
   2  10  -6   32.78    3.22
  -2 -10   5  303.74   11.20
  -2 -10   5  284.30   11.76
   2 -10  -5  274.51   11.32
   2 -10  -5  282.76   11.10
   2 -10  -5  307.07   11.17
  -2 -10   5  290.98   11.57
   2  10  -5  285.20   11.10
  -2 -10   5  291.30   10.98
  -2 -10   4  141.82    7.62
  -2 -10   4  157.13    7.36
   2 -10  -4  147.32    7.36
   2 -10  -4  143.49    7.24
   2 -10  -4  161.89    7.48
   2  10  -4  137.51    6.90
  -2 -10   4  152.43    7.00
  -2 -10   3  247.54   10.78
  -2 -10   3  256.35   10.45
   2 -10  -3  257.78   10.00
  -2 -10   3  240.67   10.46
   2 -10  -3  250.91   10.40
   2 -10  -3  263.01   10.54
   2 -10  -3  265.93   10.41
  -2 -10   3  277.41   10.11
   2  10  -3  241.36    9.78
  -2 -10   2   79.17    5.31
   2 -10  -2   78.67    4.96
  -2 -10   2   75.82    5.02
  -2 -10   2   78.12    5.16
   2 -10  -2   78.35    5.19
   2 -10  -2   69.82    4.66
   2 -10  -2   81.46    5.17
   2  10  -2   70.09    4.43
  -2 -10   2   78.08    4.60
  -2 -10   1  220.11    9.77
  -2 -10   1  240.05    9.98
   2 -10  -1  219.22    9.53
   2 -10  -1  224.22    9.68
   2 -10  -1  235.05    9.20
   2 -10  -1  210.45    9.60
  -2 -10   1  230.68    9.87
  -2  10   1  229.78    9.03
   2 -10   0  190.42    7.99
   2 -10   0  201.35    9.02
  -2 -10   0  196.63    8.87
  -2 -10   0  195.02    8.98
   2 -10   0  188.70    8.74
  -2 -10   0  189.05    8.85
   2 -10   0  202.30    9.07
  -2 -10   0  207.45    8.54
  -2  10   0  204.44    8.14
   2 -10   1  208.40    8.63
  -2  10  -1  215.71    8.65
   2 -10   1  232.55    9.55
  -2 -10  -1  231.14    9.50
  -2 -10  -1  233.90    9.94
  -2 -10  -1  217.79    9.16
  -2 -10  -1  210.31    9.36
   2 -10   1  218.01    9.62
   2 -10   1  227.30    9.26
  -2  10  -1  212.81    8.79
  -2  10  -2  341.45   12.09
   2 -10   2  338.64   11.99
   2 -10   2  348.84   12.57
  -2 -10  -2  345.97   13.16
  -2 -10  -2  332.40   12.25
  -2 -10  -2  346.20   12.75
  -2 -10  -2  330.09   12.56
  -2  10  -2  352.71   12.34
   2 -10   2  324.78   12.37
  -2  10  -3  498.20   16.40
   2 -10   3  499.48   16.24
  -2 -10  -3  523.38   17.65
   2 -10   3  503.31   16.60
   2 -10   3  500.43   17.17
  -2 -10  -3  523.81   17.27
  -2 -10  -3  483.62   16.58
  -2  10  -3  497.09   17.36
  -2  10  -3  491.84   16.23
   2 -10   3  513.00   16.92
  -2  10  -3  518.19   16.76
   2 -10   4   33.24    3.04
  -2  10  -4   37.87    3.30
   2 -10   4   32.87    3.01
  -2 -10  -4   35.29    3.53
   2 -10   4   38.50    3.48
  -2 -10  -4   28.74    2.88
  -2  10  -4   35.90    3.58
   2 -10   4   38.81    3.44
  -2  10  -4   28.05    2.87
  -2  10  -4   31.34    3.13
   2 -10   5  224.05    9.09
  -2  10  -5  230.02    9.42
  -2 -10  -5  227.16   10.02
  -2 -10  -5  240.36   10.06
   2 -10   5  223.86    9.62
   2 -10   5  230.18    9.65
  -2  10  -5  231.22    9.57
  -2  10  -5  226.83   10.03
  -2  10  -5  240.09    9.48
   2 -10   6   35.07    3.05
  -2  10  -6   29.93    3.02
  -2  10  -6   27.88    3.20
  -2  10  -6   35.16    3.16
  -2  10  -6   32.08    3.14
   2 -10   6   31.61    3.15
  -2  10  -6   26.74    3.04
  -2 -10  -6   25.30    3.07
  -2 -10  -6   28.43    3.33
   2 -10   6   26.36    2.72
   2 -10   6   32.29    3.10
  -2  10  -7  126.47    6.44
   2 -10   7  109.37    5.85
  -2  10  -7  126.75    6.22
  -2  10  -7  116.88    6.44
   2 -10   7  128.20    6.54
  -2  10  -7  121.21    6.40
  -2  10  -7  131.50    6.45
   2 -10   7  127.19    6.75
  -2 -10  -7  126.97    6.76
  -2 -10  -7  119.43    6.68
   2 -10   7  127.88    6.46
   2 -10   7  131.13    6.25
   2 -10   8  121.45    6.02
  -2  10  -8  122.99    6.34
  -2  10  -8  120.98    6.13
   2 -10   8  133.79    6.58
  -2  10  -8  123.83    6.50
  -2  10  -8  126.20    6.35
  -2  10  -8  122.21    6.41
  -2  10  -8  131.11    6.83
   2 -10   8  124.35    6.54
  -2 -10  -8  128.83    6.66
   2 -10   8  137.25    6.47
   2 -10   8  118.22    6.03
  -2 -10  -8  135.06    6.85
  -2 -10  -8  131.24    6.84
  -2  10  -9  499.70   16.99
   2 -10   9  513.68   16.67
  -2  10  -9  539.06   16.93
  -2  10  -9  531.45   17.31
  -2  10  -9  528.78   17.45
  -2  10  -9  549.33   17.42
  -2  10  -9  536.59   17.17
   2 -10   9  527.88   17.32
  -2 -10  -9  551.74   17.34
  -2 -10  -9  520.82   17.41
   2 -10   9  532.59   16.96
  -2 -10  -9  527.55   17.62
  -2  10 -10   25.45    2.69
  -2  10 -10   25.21    2.60
  -2  10 -10   31.69    3.07
  -2  10 -10   28.47    2.88
  -2  10 -10   32.91    2.92
  -2  10 -10   27.87    2.79
  -2  10 -10   30.35    2.94
   2 -10  10   26.12    2.69
  -2 -10 -10   22.83    2.44
   2 -10  10   31.36    2.86
  -2 -10 -10   27.30    2.91
  -2  10 -11   25.59    2.56
  -2  10 -11   29.15    2.82
  -2  10 -11   30.08    2.75
  -2  10 -11   28.07    2.68
   2 -10  11   29.65    2.73
  -2  10 -11   30.26    2.70
  -2  10 -11   24.51    2.40
  -2 -10 -11   25.95    2.39
   2 -10  11   30.25    2.71
  -2 -10 -11   32.67    3.00
  -2 -10 -11   30.36    2.89
   2 -10  11   30.24    2.74
  -2  10 -12   28.52    2.45
  -2  10 -12   26.25    2.57
  -2  10 -12   33.42    2.70
   2 -10  12   26.96    2.48
  -2  10 -12   29.37    2.49
  -2  10 -12   30.70    2.54
   2 -10  12   28.02    2.44
  -2 -10 -12   24.93    2.46
  -2 -10 -12   25.43    2.56
   2 -10  12   26.70    2.44
  -2  10 -13    1.45    0.85
  -2  10 -13    1.05    0.99
  -2  10 -13    0.36    0.74
   2 -10  13    1.32    0.82
  -2 -10 -13    1.51    1.03
   2 -10  13    0.88    0.95
  -2  10 -13    1.96    0.96
   2 -10  13    1.65    0.83
  -2  10 -14   52.75    3.11
  -2  10 -14   51.90    2.90
   2 -10  14   43.64    2.33
  -2  10 -15  306.92    9.54
  -2  10 -15  314.67    9.88
  -2  10 -15  335.25    9.81
   2 -12 -10   12.59    1.25
   2 -12  -9    0.69    0.73
   2 -12  -8  112.97    4.72
   2 -12  -7  276.56    9.07
  -2 -12   7  265.51    9.30
   2  12  -6   51.39    3.33
   2 -12  -6   58.23    3.21
   2 -12  -6   51.73    3.35
  -2 -12   6   58.25    3.46
   2  12  -5    2.52    0.95
   2  12  -5    2.01    0.95
   2 -12  -5    1.11    0.87
  -2 -12   5    1.97    1.00
   2 -12  -5    3.29    1.19
   2 -12  -4    3.38    1.21
  -2 -12   4    1.19    0.94
   2  12  -4    1.22    1.04
   2  12  -4    2.48    0.89
   2 -12  -3    1.06    1.01
   2  12  -3    1.21    0.93
   2 -12  -2   96.75    4.91
   2  12  -2  100.30    4.86
   2 -12  -1  272.92    9.63
  -2 -12   1  268.11    9.65
  -2  12   1  280.51    9.40
   2  12  -1  266.91    9.43
  -2 -12   0  163.97    6.84
   2 -12   0  171.81    6.63
  -2  12   0  164.97    6.54
  -2  12   0  151.82    6.27
   2  12   0  153.08    6.28
   2 -12   1    0.92    0.85
   2 -12   1    1.21    0.81
  -2 -12  -1    0.22    0.98
  -2  12  -1    1.37    0.89
  -2  12  -1    0.74    0.80
   2 -12   2    0.15    0.75
  -2 -12  -2   -0.22    1.02
   2 -12   2    0.19    0.94
  -2  12  -2    0.19    0.85
  -2  12  -2    0.40    0.76
  -2 -12  -3   35.22    2.87
   2 -12   3   35.65    2.77
  -2  12  -3   36.13    2.73
  -2  12  -3   37.32    2.79
  -2 -12  -4   16.43    2.01
   2 -12   4   14.73    1.81
  -2  12  -4   16.53    1.92
  -2  12  -4   15.71    1.83
   2 -12   5  333.87   10.99
  -2  12  -5  331.71   10.52
  -2  12  -5  323.59   10.89
  -2  12  -5  326.62   10.90
  -2  12  -6  182.95    6.62
   2 -12   6  186.54    7.00
  -2 -12  -6  179.41    6.94
  -2 -12  -7    9.72    1.39
  -2  12  -7   11.23    1.37
  -2 -12  -8    2.71    0.83
  -2  12  -8    1.29    0.71
   2 -12   8    1.65    0.83
  -2  12  -9   52.35    2.57
   2 -12   9   61.19    2.87
  -3   1  26   16.79    1.31
  -3  -1  26   15.02    1.29
   3   1 -25   20.38    1.75
   3  -1 -25   18.08    1.61
   3   1 -25   19.53    1.66
   3  -1 -25   17.81    1.70
  -3   1  25   20.07    1.90
  -3  -1  25   19.31    1.84
   3   1 -24   62.24    3.69
   3  -1 -24   59.86    3.55
   3   1 -24   66.76    3.71
   3   1 -24   56.48    3.37
   3  -1 -24   62.81    3.61
   3   1 -24   66.39    3.75
   3  -1 -24   62.24    3.62
   3   1 -24   57.30    3.52
   3  -1 -23  129.79    6.20
   3   1 -23  138.33    6.35
   3   1 -23  139.95    6.49
   3  -1 -23  131.48    6.14
   3   1 -23  136.30    6.11
   3   1 -23  128.40    6.18
   3   1 -23  135.84    6.23
   3  -1 -23  140.00    6.32
   3  -1 -22  251.72   10.10
   3   1 -22  248.68   10.02
   3   1 -22  264.31   10.48
   3  -1 -22  269.40   10.42
   3   1 -22  258.43   10.22
   3  -1 -22  257.62    9.95
   3  -1 -22  282.57   10.38
   3  -1 -22  268.09   10.38
   3   1 -22  267.05   10.29
   3  -1 -21  168.05    8.08
   3   1 -21  199.62    8.44
   3  -1 -21  189.68    8.53
   3   1 -21  202.75    8.68
   3  -1 -21  181.58    8.19
   3   1 -21  188.92    8.63
   3  -1 -21  174.35    7.92
   3  -1 -21  185.81    8.32
   3  -1 -21  184.20    8.34
   3   1 -21  165.03    8.14
   3   1 -21  167.06    8.06
   3   1 -20   15.93    2.32
   3  -1 -20   22.73    2.67
   3  -1 -20   14.92    2.47
   3  -1 -20   17.86    2.55
   3   1 -20   18.65    2.70
   3  -1 -20   14.12    2.31
   3   1 -20   15.35    2.10
   3   1 -20   15.57    2.59
   3  -1 -20   18.22    2.63
   3   1 -20   17.29    2.53
   3  -1 -19   18.33    2.55
   3   1 -19   20.97    2.64
   3   1 -19   22.30    2.90
   3  -1 -19   19.93    2.77
   3   1 -19   17.18    2.58
   3  -1 -19   25.87    3.04
   3   1 -19   17.06    2.24
   3  -1 -19   23.76    2.75
   3   1 -19   18.22    2.78
   3  -1 -19   25.92    3.15
   3   1 -19   17.64    2.63
   3   1 -18  270.90   17.94
  -3  -1  18  252.27   17.79
  -3   1  18  264.08   18.06
   3  -1 -18  253.65   17.56
   3  -1 -18  271.57   11.21
   3   1 -18  248.99   10.77
   3   1 -18  257.04   10.91
   3  -1 -18  275.01   10.94
   3   1 -18  269.61   10.24
   3  -1 -18  264.06   10.64
   3   1 -18  244.34   10.04
   3   1 -18  255.11   10.90
   3   1 -18  278.42   10.24
   3  -1 -18  272.48   11.00
  -3  -1  17  128.46   12.36
   3  -1 -17  139.60   12.64
   3   1 -17  127.20   12.12
  -3   1  17  124.03   12.22
   3   1 -17  152.40    7.61
   3  -1 -17  163.23    7.95
   3  -1 -17  150.14    7.44
   3   1 -17  160.45    7.81
   3  -1 -17  144.74    7.25
   3   1 -17  165.19    7.20
   3   1 -17  150.37    6.97
   3   1 -17  155.49    7.70
   3   1 -17  156.18    7.19
   3  -1 -17  152.94    7.52
  -3  -1  16  376.75   21.28
  -3   1  16  335.40   20.40
   3   1 -16  398.66   13.99
   3  -1 -16  398.69   13.87
   3   1 -16  394.52   14.00
   3  -1 -16  374.28   13.45
   3   1 -16  372.84   13.00
   3   1 -16  368.26   13.68
   3   1 -16  389.92   13.34
   3  -1 -16  383.26   13.71
   3   1 -15  297.81   10.54
  -3  -1  15  277.24   17.19
  -3   1  15  287.71   17.61
   3   1 -14   63.41    3.86
   3   1 -14   70.43    3.78
  -3   1  14   70.90    7.83
  -3  -1  14   59.33    7.28
   3   1 -13   60.19    3.42
  -3  -1  13   62.82    7.23
  -3   1  13   76.30    7.57
   3   1 -12  303.59   10.25
  -3  -1  12  290.04   14.43
  -3  -1  12  307.59   15.85
  -3   1  12  294.37   15.40
  -3  -1  11  472.25   18.68
  -3  -1  11  440.33   19.02
  -3   1  11  431.03   18.83
   3   1 -10 1056.35   34.93
  -3  -1  10 1111.07   34.05
  -3  -1  10 1001.96   34.43
   3  -1 -10 1079.55   34.53
   3   1 -10 1074.87   34.35
  -3   1  10 1034.06   34.50
   3   1  -9  345.95   15.03
  -3  -1   9  364.63   14.45
  -3   1   9  335.62   14.57
   3   1  -9  320.56   14.26
   3  -1  -9  364.71   14.92
  -3  -1   9  330.09   14.61
   3   1  -8  257.87   11.59
  -3  -1   8  239.82   10.96
  -3  -1   8  234.10   11.18
  -3   1   8  226.29   10.94
   3  -1  -8  259.60   11.33
   3   1  -8  259.39   11.26
   3   1  -7   45.24    4.15
  -3  -1   7   53.37    4.24
   3   1  -7   41.24    3.93
   3  -1  -7   45.61    4.07
  -3   1   7   45.26    4.06
  -3  -1   7   47.43    4.21
   3   1  -6  540.68   18.36
  -3  -1   6  582.61   18.35
  -3  -1   6  551.75   18.39
   3  -1  -6  542.79   18.17
  -3   1   6  537.02   18.17
   3   1  -6  570.95   18.24
   3   1  -5  126.97    6.20
  -3  -1   5  138.87    6.46
  -3   1   5  129.32    6.36
  -3  -1   5  133.00    6.41
   3  -1  -5  126.93    6.22
   3   1  -5  129.94    6.22
   3   1  -4  468.64   14.13
  -3   1   4  419.90   14.06
  -3  -1   4  446.79   14.17
   3  -1  -4  435.84   14.04
   3   1  -4  448.97   14.05
  -3   1   3 1248.86   34.12
  -3  -1   3 1263.50   34.29
   3  -1  -3 1253.89   34.14
   3   1  -3 1331.25   34.19
   3   1  -2  601.44   16.37
   3   1  -2  584.36   16.72
   3  -1  -2  608.28   16.80
   3   1  -1  124.22    3.92
   3  -1  -1  126.89    4.54
   3   1  -1  124.09    4.51
   3   1   0  852.07   22.05
   3  -1   0  898.79   23.40
   3   1   0  894.54   23.34
  -3   1  -1  113.17    4.78
  -3  -1  -1  125.86    4.78
  -3   1  -1  110.64    4.60
  -3   1  -2  539.77   16.32
  -3   1  -2  562.35   16.35
  -3   1  -2  543.13   16.26
  -3  -1  -2  550.96   16.26
  -3  -1  -2  564.32   16.36
  -3   1  -3  216.54    8.43
  -3  -1  -3  222.00    8.51
  -3   1  -3  234.11    8.61
  -3   1  -3  240.17    8.67
  -3  -1  -3  229.31    8.53
  -3   1  -4 1407.75   39.63
  -3   1  -4 1435.62   39.86
  -3   1  -4 1456.81   39.80
  -3  -1  -4 1441.85   39.81
  -3  -1  -4 1450.67   39.83
  -3   1  -5  313.39   12.05
   3   1   5  324.06   10.48
  -3  -1  -5  326.38   12.24
  -3   1  -5  324.91   12.23
  -3  -1  -5  341.55   12.50
  -3   1  -5  313.30   12.19
   3   1   6 1093.09   31.00
   3  -1   6 1169.75   33.42
  -3   1  -6 1124.85   33.65
  -3  -1  -6 1137.41   33.80
   3   1   7  136.26    6.33
  -3   1  -7  148.20    8.22
   3  -1   7  146.84    7.83
  -3   1  -7  136.07    8.00
  -3  -1  -7  134.27    8.01
  -3   1  -8   29.05    3.87
   3   1   8   29.12    2.85
   3  -1   8   33.22    3.77
   3  -1   8   29.67    3.84
  -3   1  -8   31.16    4.01
   3   1   8   33.14    4.07
  -3  -1  -8   29.76    3.90
  -3  -1  -9  492.24   14.93
   3  -1   9  479.32   18.99
  -3   1  -9  482.86   19.91
   3   1   9  521.89   17.14
   3   1   9  460.12   19.52
  -3  -1  -9  488.64   19.98
   3  -1   9  516.71   20.33
  -3   1  -9  509.05   20.10
  -3   1 -10 2570.28   66.23
  -3  -1 -10 2558.60   66.56
   3  -1  10 2595.47   72.48
  -3   1 -10 2603.46   74.31
  -3  -1 -10 2566.44   66.58
   3  -1  10 2606.01   74.39
  -3   1 -10 2596.42   74.16
  -3  -1 -10 2546.29   74.29
   3   1  10 2596.77   74.29
  -3   1 -10 2476.42   66.43
  -3   1 -11  564.37   17.09
  -3  -1 -11  575.47   17.54
  -3   1 -11  559.36   23.88
   3  -1  11  591.78   22.73
   3   1  11  525.43   23.56
  -3   1 -11  591.21   17.46
  -3   1 -11  549.56   23.59
  -3  -1 -11  575.35   17.49
  -3  -1 -11  592.30   24.45
   3  -1  11  513.23   23.60
  -3  -1 -12  624.46   18.95
  -3   1 -12  624.89   18.57
  -3   1 -12  590.51   25.79
   3  -1  12  643.32   24.74
  -3  -1 -12  616.73   18.95
  -3  -1 -12  610.22   26.34
  -3   1 -12  595.37   26.01
  -3   1 -12  594.81   18.75
   3  -1  12  594.92   26.05
   3   1  12  590.94   25.86
  -3  -1 -13   34.99    3.09
  -3   1 -13   31.08    2.84
  -3  -1 -13   34.28    5.81
   3  -1  13   30.49    5.41
   3   1  13   31.19    5.51
  -3   1 -13   37.57    3.10
  -3   1 -13   44.57    6.36
  -3  -1 -13   34.33    3.02
   3  -1  13   39.43    5.43
  -3  -1 -14    4.00    1.60
  -3  -1 -14    2.65    1.28
  -3   1 -14    1.71    1.26
  -3   1 -14    2.45    1.10
  -3  -1 -14    0.62    1.15
  -3   1 -14    1.17    1.19
  -3  -1 -14    2.57    1.29
  -3   1 -14    1.29    0.99
  -3   1 -14    2.28    1.24
  -3  -1 -14    2.61    1.41
  -3   1 -14    3.86    1.50
  -3   1 -14    1.04    2.98
  -3  -1 -14    4.36    1.39
   3   1  14    2.15    2.92
   3  -1  14    3.24    2.94
  -3   1 -14    4.81    1.38
  -3  -1 -14    1.07    2.57
  -3   1 -15   47.19    3.82
  -3   1 -15   50.63    4.04
  -3   1 -15   44.48    3.82
  -3  -1 -15   57.42    4.03
  -3  -1 -15   43.92    3.62
  -3  -1 -15   51.24    4.20
  -3  -1 -15   46.52    3.94
  -3   1 -15   54.03    4.17
  -3  -1 -15   48.97    3.97
  -3  -1 -15   49.66    3.99
  -3   1 -15   50.62    4.14
   3   1  15   46.83    7.44
  -3  -1 -15   52.11    8.01
  -3   1 -15   44.98    7.23
   3  -1  15   36.27    6.89
  -3   1 -15   58.50    4.26
  -3  -1 -15   48.17    3.99
  -3   1 -16  770.63   24.12
  -3   1 -16  769.14   34.00
   3  -1  16  767.36   34.47
   3   1  16  772.90   34.66
  -3  -1 -16  773.18   24.28
  -3  -1 -16  738.66   33.99
  -3   1 -16  763.18   24.37
  -3  -1 -16  802.85   23.70
  -3  -1 -16  795.87   25.22
  -3   1 -16  772.58   24.05
  -3   1 -16  763.70   23.98
  -3  -1 -16  771.60   24.24
  -3  -1 -16  744.85   23.98
  -3  -1 -16  807.13   24.46
  -3   1 -16  780.78   24.42
  -3  -1 -16  808.83   24.54
  -3   1 -17  180.40    8.27
  -3  -1 -17  172.07    8.19
  -3  -1 -17  166.19    8.61
  -3   1 -17  160.75    7.84
  -3  -1 -17  164.23    7.55
  -3  -1 -17  158.99    7.89
  -3   1 -17  161.51    7.86
  -3  -1 -17  165.25    7.96
  -3   1 -17  170.92    8.23
  -3  -1 -17  165.40    8.03
  -3  -1 -17  167.81    8.16
  -3  -1 -18  108.11    6.21
  -3   1 -18  106.09    6.15
  -3   1 -18  105.44    6.28
  -3  -1 -18  123.63    6.54
  -3  -1 -18   98.99    6.06
  -3   1 -18  113.51    6.14
  -3   1 -18  101.38    5.91
  -3  -1 -18  104.49    5.66
  -3  -1 -18  113.36    6.86
  -3   1 -19   15.70    2.21
  -3  -1 -19   14.12    2.23
  -3  -1 -19   11.04    2.14
  -3   1 -19   14.58    2.37
  -3  -1 -19   12.12    1.89
  -3  -1 -19   12.56    2.56
  -3   1 -19   12.64    2.09
  -3  -1 -20    8.62    1.68
  -3   1 -20    6.58    1.58
  -3  -1 -20    6.50    2.02
  -3   1 -20    6.62    2.06
  -3   1 -20    7.23    1.53
  -3  -1 -20    8.91    1.98
  -3   1 -20    8.34    1.92
  -3  -1 -21  108.64    5.56
  -3   1 -21  108.30    5.66
  -3   1 -21  106.48    5.91
  -3  -1 -21  106.15    5.87
  -3  -1 -22  288.47   10.06
  -3  -1 -22  294.50   10.56
  -3   1 -22  289.60   10.50
  -3   1 -23   54.58    3.33
  -3  -1 -23   63.38    3.54
  -3   1 -23   63.90    3.31
  -3  -1 -24    9.82    1.15
  -3   1 -24    9.08    1.13
  -3   1 -24    9.69    1.02
   3   3 -25  152.85    5.19
   3   3 -25  141.07    4.98
   3  -3 -25  135.97    4.88
   3  -3 -25  142.82    4.84
  -3  -3  24   84.28    3.82
  -3   3  24   96.00    4.00
   3   3 -24   82.39    4.08
   3   3 -24   82.43    4.11
   3  -3 -24   72.85    3.67
   3  -3 -24   83.02    4.06
   3   3 -24   82.41    3.88
   3  -3 -24   87.76    4.03
   3   3 -23   77.46    4.37
   3  -3 -23   71.30    4.04
   3   3 -23   68.25    4.14
   3  -3 -23   68.52    4.03
   3   3 -23   77.36    3.82
   3  -3 -23   72.00    3.94
   3   3 -23   76.40    4.01
   3   3 -23   77.53    4.14
   3  -3 -22  137.99    6.26
   3   3 -22  142.20    6.31
   3  -3 -22  142.78    6.62
   3   3 -22  151.09    6.90
   3  -3 -22  136.76    6.49
   3  -3 -22  140.74    6.58
   3   3 -22  143.47    6.72
   3   3 -22  137.13    6.39
   3  -3 -21    3.60    1.30
   3   3 -21    3.32    1.18
   3   3 -21    0.60    1.43
   3  -3 -21    1.44    1.25
   3  -3 -21    1.41    1.22
   3  -3 -21    2.82    1.28
   3   3 -21    1.43    1.34
   3   3 -21    2.11    1.20
   3   3 -21    1.89    1.20
   3  -3 -20    0.56    0.99
   3   3 -20    3.08    1.21
   3  -3 -20    0.32    1.35
   3   3 -20    0.99    1.43
   3  -3 -20    0.92    1.24
   3  -3 -20    1.23    1.30
   3   3 -20    0.31    1.26
   3   3 -20    0.24    1.16
   3   3 -20    0.81    1.15
   3   3 -20   -0.30    1.26
   3  -3 -19  204.22    9.04
   3  -3 -19  172.31    8.43
   3  -3 -19  183.08    8.56
   3   3 -19  189.91    8.39
   3   3 -19  188.05    8.66
   3   3 -19  182.45    8.05
   3  -3 -19  200.74    8.60
   3   3 -19  175.10    8.12
   3  -3 -18  174.96    8.49
   3  -3 -18  165.87    8.08
   3  -3 -18  173.86    8.29
   3   3 -18  184.20    8.53
   3   3 -18  166.25    7.79
   3   3 -18  168.07    8.01
   3  -3 -18  170.73    7.93
   3   3 -18  174.90    7.98
   3   3 -17  195.92    8.36
  -3   3  17  186.26   14.20
   3  -3 -17  180.39    8.29
   3   3 -17  199.00   14.60
   3  -3 -17  148.16   13.15
  -3  -3  17  165.25   13.84
   3  -3 -17  181.18    8.73
   3  -3 -17  188.85    8.60
   3  -3 -17  190.90    8.62
   3   3 -17  168.18    8.25
   3   3 -17  176.25    8.26
   3   3 -17  183.46    8.17
  -3  -3  17  189.69    8.01
   3   3 -16   10.50    1.87
   3  -3 -16    2.12    2.89
  -3   3  16   10.43    3.67
   3   3 -16    9.27    3.85
  -3  -3  16    6.43    3.51
   3  -3 -16   10.42    1.99
   3  -3 -16    9.67    2.17
   3   3 -16   14.55    2.31
   3   3 -16   12.84    2.19
   3   3 -16    8.00    1.75
   3   3 -16   11.02    2.05
  -3  -3  16    6.85    1.53
   3   3 -15   19.83    2.31
   3   3 -15   14.76    4.25
   3   3 -15   15.28    4.16
  -3  -3  15   17.93    4.43
  -3   3  15   15.52    4.04
   3  -3 -15   12.86    3.71
   3   3 -15   14.57    2.30
   3  -3 -15   10.45    2.08
   3  -3 -15   19.60    2.51
   3   3 -15   14.44    1.87
   3   3 -15   14.25    2.20
   3   3 -15   19.15    2.50
  -3  -3  15   17.72    2.29
   3   3 -14    7.72    1.51
  -3  -3  14    2.84    1.92
   3   3 -14    6.22    3.12
   3   3 -14    7.51    1.57
  -3  -3  14    2.74    2.03
  -3   3  14    3.55    2.28
   3   3 -13  649.12   19.58
  -3  -3  13  668.61   27.85
   3   3 -13  671.77   19.96
   3   3 -13  658.30   28.19
  -3  -3  13  660.38   27.12
  -3   3  13  645.45   26.72
   3   3 -12  612.66   18.68
  -3  -3  12  633.45   26.16
   3   3 -12  595.69   25.94
  -3   3  12  638.99   25.11
  -3  -3  12  652.87   25.62
   3   3 -11  409.30   13.06
   3   3 -11  437.42   19.50
  -3  -3  11  386.11   18.73
  -3   3  11  429.37   18.33
  -3  -3  11  371.73   17.73
   3   3 -10  168.84    6.69
   3   3 -10  172.26   10.70
  -3  -3  10  162.93   10.55
  -3  -3  10  165.23   10.15
  -3   3  10  158.92    9.87
  -3  -3   9    2.11    1.51
  -3   3   9    2.45    1.41
  -3  -3   8  125.00    8.34
  -3   3   8  125.60    7.51
  -3  -3   8  126.47    7.78
   3   3  -7  261.73   11.91
  -3  -3   7  260.55   11.42
  -3   3   7  253.73   10.99
   3  -3  -7  272.73   11.21
   3   3  -7  245.48   10.64
   3   3  -6  625.62   20.82
  -3   3   6  590.23   19.60
  -3  -3   6  585.09   19.81
   3  -3  -6  598.25   19.50
   3   3  -6  632.42   19.58
  -3  -3   5  696.11   22.98
   3   3  -5  726.50   22.46
   3   3  -5  695.98   20.75
   3  -3  -5  694.69   20.89
  -3  -3   5  654.38   20.99
  -3   3   5  671.87   20.80
  -3  -3   4  306.25   12.40
  -3   3   4  313.66   10.43
   3   3  -4  309.72   10.46
  -3  -3   4  288.91   10.40
   3  -3  -4  299.64   10.45
  -3  -3   3  631.79   20.34
   3   3  -3  614.74   19.55
   3  -3  -3  636.33   18.18
  -3  -3   2  599.03   18.88
   3   3  -2  624.17   18.45
   3   3  -2  580.90   16.45
   3  -3  -2  583.02   16.62
  -3  -3   1  696.82   20.43
   3   3  -1  723.72   20.36
   3  -3  -1  667.48   18.32
   3   3  -1  653.30   18.19
  -3   3   0  324.58   12.63
   3   3   0  342.29   11.51
  -3   3   0  341.46    9.89
   3   3   0  331.15    9.80
  -3  -3   0  338.15    9.77
   3  -3   0  330.61    9.89
  -3   3  -1 1025.43   30.89
  -3  -3  -1 1041.73   27.71
   3   3   1 1016.32   27.69
   3  -3   1 1036.62   27.80
  -3   3  -1 1058.12   27.87
  -3   3  -2  178.22    6.84
  -3  -3  -2  188.82    6.87
  -3   3  -3   13.30    1.74
  -3  -3  -3   13.93    1.71
  -3   3  -3   18.31    2.07
  -3  -3  -4  597.89   18.47
  -3   3  -4  572.50   18.33
   3  -3   5  563.85   20.19
  -3   3  -5  575.06   18.47
  -3  -3  -5  530.33   18.23
  -3   3  -6  372.86   15.57
   3  -3   6  341.15   15.13
  -3  -3  -6  371.96   14.22
   3   3   6  370.95   14.31
  -3   3  -6  373.87   14.10
   3  -3   6  339.95   14.06
  -3   3  -7  982.62   33.09
   3  -3   7 1070.05   33.88
   3  -3   7 1009.96   32.28
  -3   3  -7 1029.31   31.84
  -3  -3  -7 1000.82   31.80
   3   3   7  987.85   31.98
  -3  -3  -8    4.20    1.15
  -3   3  -8    3.39    1.03
  -3   3  -8    6.19    1.26
  -3   3  -8    5.48    2.07
   3  -3   8    8.77    2.60
   3   3   8    8.54    2.32
  -3  -3  -8    3.66    1.78
  -3   3  -8    9.61    2.34
   3  -3   8    4.97    2.06
  -3  -3  -9    8.10    1.36
  -3   3  -9    4.10    1.11
  -3   3  -9    3.85    1.15
  -3   3  -9    4.74    1.21
   3  -3   9    4.16    2.27
  -3   3  -9    4.09    1.04
  -3  -3  -9    2.71    0.90
   3  -3   9    6.34    2.22
  -3   3  -9    1.16    1.49
   3   3   9    5.53    2.16
  -3  -3  -9    2.44    1.66
  -3   3 -10  382.31   12.71
  -3   3 -10  419.86   13.35
  -3  -3 -10  430.74   13.47
  -3   3 -10  383.93   12.68
  -3   3 -10  398.03   12.97
  -3   3 -10  397.38   12.96
   3  -3  10  433.75   19.57
  -3   3 -10  440.27   20.03
  -3   3 -10  378.12   17.83
   3   3  10  380.36   18.27
  -3  -3 -10  412.52   12.98
  -3  -3 -10  401.26   18.53
   3  -3  10  423.95   19.00
  -3   3 -10  416.20   12.92
  -3   3 -11  231.81    8.28
  -3   3 -11  198.90    7.76
  -3   3 -11  200.20    8.23
  -3  -3 -11  221.96    8.63
   3  -3  11  219.10   13.69
  -3   3 -11  192.27    7.88
  -3   3 -11  229.78   14.28
   3  -3  11  210.57   13.20
  -3   3 -11  213.83   12.93
  -3  -3 -11  211.83    8.24
   3   3  11  223.28   13.43
  -3   3 -11  217.53    8.16
  -3  -3 -11  234.85   13.77
  -3  -3 -12  234.36    9.28
  -3   3 -12  234.00    8.63
  -3  -3 -12  204.59   13.97
  -3   3 -12  235.93    8.89
  -3  -3 -12  226.66    8.94
  -3   3 -12  213.42   13.68
   3   3  12  249.48   14.94
   3  -3  12  220.88   14.33
  -3   3 -12  227.33    8.62
   3  -3  12  227.83   14.58
  -3   3 -12  214.98   14.85
   3  -3  13  382.70   20.35
  -3   3 -13  348.17   11.94
  -3   3 -13  331.35   19.75
   3  -3  13  340.73   19.45
  -3  -3 -13  369.06   19.92
  -3   3 -13  361.95   12.64
  -3  -3 -13  376.58   12.88
   3   3  13  342.57   19.30
  -3   3 -13  368.90   19.29
  -3   3 -13  353.14   13.04
  -3   3 -13  339.92   12.62
  -3  -3 -13  367.02   13.81
  -3   3 -13  364.75   13.10
  -3  -3 -13  363.55   13.15
  -3  -3 -13  366.06   13.52
  -3  -3 -13  354.75   13.02
  -3   3 -13  361.81   13.13
  -3  -3 -13  371.18   13.11
  -3  -3 -13  346.09   12.91
   3  -3  13  372.73   13.03
   3  -3  14  128.94   11.68
  -3   3 -14  118.01   11.80
  -3  -3 -14  140.20    7.39
  -3  -3 -14  139.76    7.61
  -3   3 -14  150.90    7.39
  -3   3 -14  140.84    6.95
  -3  -3 -14  141.70    7.23
  -3   3 -14  160.65    7.59
  -3   3 -14  149.72   12.37
  -3   3 -14  142.72    6.82
   3  -3  14  126.38   11.63
   3   3  14  127.03   11.46
  -3  -3 -14  138.43    6.92
  -3  -3 -14  132.35   12.04
  -3  -3 -14  132.48    6.79
  -3   3 -14  152.34    7.40
  -3  -3 -14  133.96    6.96
   3  -3  14  135.55    6.83
  -3   3 -15    7.35    3.14
   3  -3  15    2.22    2.24
   3   3  15    2.26    3.69
  -3  -3 -15    3.64    1.51
   3  -3  15   -1.13    3.70
  -3   3 -15    2.02    1.28
  -3   3 -15    6.47    3.38
  -3  -3 -15    2.28    3.26
  -3   3 -15    2.32    1.50
  -3   3 -15    4.46    1.34
  -3   3 -15    5.31    1.78
  -3  -3 -15    1.26    1.24
   3  -3  15    3.19    1.41
  -3   3 -15    3.00    1.68
  -3  -3 -15    5.78    1.94
  -3  -3 -15    4.80    1.67
  -3   3 -15    4.19    1.51
  -3  -3 -16  201.71    8.97
  -3   3 -16  200.76    8.80
  -3   3 -16  211.39    9.46
  -3   3 -16  202.46    8.46
  -3  -3 -16  203.86    9.11
   3  -3  16  200.32    8.67
  -3   3 -16  204.06    9.29
  -3   3 -16  205.67    9.36
  -3  -3 -16  219.82   10.09
  -3  -3 -16  215.03    9.50
  -3   3 -16  190.95    8.84
  -3  -3 -17   92.43    5.55
  -3   3 -17   91.30    5.46
  -3   3 -17   88.77    5.69
  -3   3 -17   94.86    5.87
  -3  -3 -17   89.79    6.11
  -3  -3 -17   85.84    5.52
  -3   3 -17   95.76    5.61
  -3  -3 -17   96.32    5.77
  -3   3 -17  105.03    6.21
   3  -3  17   96.96    5.36
  -3  -3 -18  291.24   11.99
  -3   3 -18  279.61   11.38
  -3   3 -18  299.80   11.50
  -3  -3 -18  298.20   11.41
  -3  -3 -18  296.22   11.33
  -3   3 -18  260.28   11.27
  -3  -3 -18  282.86   11.03
  -3   3 -18  296.67   11.14
  -3  -3 -19  377.65   14.07
  -3   3 -19  370.59   13.22
  -3   3 -19  370.27   13.37
  -3  -3 -19  366.65   13.25
  -3   3 -19  375.77   13.67
  -3  -3 -19  383.14   13.28
  -3   3 -19  366.09   12.99
  -3  -3 -19  387.69   13.22
  -3   3 -20  101.65    5.58
  -3  -3 -20  100.88    5.75
  -3   3 -20   94.92    5.18
  -3   3 -20   88.59    5.00
  -3  -3 -20  105.82    5.40
  -3  -3 -21    3.44    1.41
  -3   3 -21    4.10    1.41
  -3   3 -21    3.48    1.14
  -3  -3 -21    3.47    1.20
  -3   3 -21    1.57    1.12
  -3   3 -21    2.87    1.27
  -3   3 -22  204.27    7.86
  -3  -3 -22  204.80    7.75
  -3  -3 -22  209.72    7.44
  -3   3 -22  207.33    7.69
  -3   3 -22  204.73    7.55
  -3  -3 -23    9.60    1.27
  -3   3 -23   10.99    1.37
  -3   3 -23   10.45    1.15
  -3  -3 -23   11.23    1.21
  -3   3 -23   10.10    1.21
   3  -5 -24    1.89    0.63
   3   5 -24    2.99    0.75
   3  -5 -23   84.41    3.82
   3   5 -23   74.04    3.20
   3  -5 -22  115.71    5.11
   3   5 -22  113.26    5.50
   3   5 -22  115.69    5.09
   3  -5 -22  116.15    5.12
   3  -5 -22  123.58    5.47
   3   5 -22  115.65    4.89
   3   5 -21  360.88   12.88
   3  -5 -21  370.14   12.47
   3  -5 -21  364.83   12.64
   3  -5 -21  390.08   12.75
   3   5 -21  377.79   12.41
   3  -5 -21  370.30   12.43
   3   5 -21  369.03   12.32
   3  -5 -21  371.62   12.72
   3   5 -21  367.37   12.09
   3  -5 -20    2.93    1.32
   3   5 -20    1.75    1.38
   3  -5 -20    1.62    1.10
   3  -5 -20    1.85    1.38
   3   5 -20    3.05    1.32
   3  -5 -20    0.77    1.24
   3   5 -20    3.06    1.22
   3   5 -20    2.94    1.17
   3  -5 -20    2.22    1.45
  -3  -5  20    3.61    1.31
   3   5 -19   70.03    4.91
   3  -5 -19   77.64    4.91
   3   5 -19   69.31    4.95
   3  -5 -19   52.17    4.25
   3  -5 -19   64.44    4.57
   3   5 -19   66.42    4.59
   3   5 -19   69.50    4.46
   3   5 -19   70.52    4.55
  -3  -5  19   67.42    4.33
   3   5 -18   87.70    5.79
   3   5 -18   94.10    6.03
   3  -5 -18  103.08    6.02
   3  -5 -18  100.25    5.87
   3  -5 -18  101.54    5.88
   3   5 -18   96.79    5.61
   3   5 -18   94.58    5.59
   3   5 -18  107.60    6.07
  -3  -5  18   93.84    5.48
   3   5 -17    5.16    1.35
   3  -5 -17    5.51    1.71
   3   5 -17    7.03    2.02
   3  -5 -17    4.25    1.63
   3  -5 -17    7.14    2.00
   3   5 -17    5.78    1.53
   3   5 -17    5.37    1.95
   3   5 -17    4.79    1.54
   3   5 -17    6.55    1.93
   3   5 -17    7.44    1.93
  -3  -5  17    3.07    1.50
   3   5 -16   47.09    3.95
   3  -5 -16   50.95    4.36
   3   5 -16   54.95    4.49
   3   5 -16   50.63    4.35
   3  -5 -16   53.37    4.26
   3  -5 -16   59.92    4.48
   3   5 -16   54.02    3.97
   3   5 -16   53.01    3.73
   3   5 -16   53.13    4.15
  -3  -5  16   52.08    4.14
   3   5 -15  956.00   40.81
   3   5 -15 1018.41   29.82
   3   5 -15  957.32   30.03
   3  -5 -15 1015.44   30.36
   3   5 -15 1018.15   30.28
   3  -5 -15 1010.74   29.95
   3   5 -15 1046.91   29.49
   3   5 -15  978.83   29.41
   3  -5 -15  983.37   29.17
  -3  -5  15 1007.91   29.87
  -3  -5  14   29.69    5.96
   3   5 -14   37.22    6.59
   3   5 -14   40.81    3.59
   3  -5 -14   45.15    3.99
   3   5 -14   29.98    3.36
   3   5 -14   39.31    3.68
   3   5 -14   33.55    3.20
   3  -5 -14   43.20    3.72
   3   5 -14   41.04    3.43
   3  -5 -14   39.06    3.41
  -3  -5  14   37.48    3.54
  -3  -5  13    2.25    2.04
  -3  -5  13    2.40    1.04
   3   5 -13    2.23    2.25
   3   5 -13    0.58    1.27
   3   5 -13    4.22    1.50
   3  -5 -13    1.64    1.49
   3  -5 -13    0.60    1.21
   3   5 -13    0.28    1.12
   3  -5 -13    2.89    1.48
   3   5 -13    2.31    1.16
   3   5 -13    2.47    1.37
   3  -5 -13    2.03    1.20
  -3  -5  13    0.60    1.21
   3   5 -12  314.20   11.79
   3   5 -12  322.26   11.75
  -3  -5  12  336.27   19.24
   3   5 -12  318.69   18.56
  -3  -5  12  309.88   11.77
  -3  -5  12  299.50   11.05
   3  -5 -12  324.14   11.84
   3   5 -11   41.49    3.38
  -3  -5  11   40.77    3.11
   3   5 -11   42.25    6.33
   3   5 -10  310.60   11.22
  -3  -5  10  307.47   10.87
  -3  -5  10  310.59   17.55
   3   5 -10  320.80   11.41
  -3  -5   9 1076.23   29.71
   3   5  -9 1081.61   30.02
  -3  -5   9 1072.70   38.28
   3  -5  -9 1029.59   29.37
   3   5  -9 1045.84   37.32
  -3  -5   8  506.34   15.13
   3   5  -8  473.94   15.11
   3   5  -8  465.60   20.71
   3  -5  -8  478.21   14.76
  -3  -5   8  473.70   21.55
   3   5  -7   17.39    1.91
   3  -5  -7   13.47    1.64
  -3  -5   7   15.45    1.79
   3   5  -7   14.56    3.26
  -3  -5   7    9.99    2.91
  -3  -5   6   95.72    4.53
  -3  -5   6   98.08    7.89
   3   5  -6   89.14    7.27
  -3  -5   5   15.78    3.40
   3   5  -5   13.99    2.94
  -3  -5   5   12.81    1.55
  -3  -5   4  923.49   25.10
  -3  -5   4  886.49   30.53
   3  -5  -4  883.02   26.07
   3   5  -4  917.91   30.16
   3  -5  -3 2001.86   55.17
  -3  -5   3 2068.11   58.59
   3   5  -3 2045.92   58.02
  -3  -5   2 1018.05   32.88
   3  -5  -2 1063.75   31.58
   3   5  -2 1034.38   32.88
  -3   5   2 1121.50   34.93
  -3   5   1  142.10    9.05
   3   5  -1  137.16    8.10
   3  -5  -1  146.28    7.84
   3   5   0  144.54    8.28
   3  -5   0  154.04    8.50
  -3   5   0  166.27    9.81
   3  -5   1   73.62    5.88
  -3   5  -1   85.14    6.79
   3   5   1   74.16    5.72
   3  -5   2  243.87   12.09
   3   5   2  251.03   11.52
  -3   5  -2  246.79   12.75
   3  -5   3 1498.26   45.59
   3   5   3 1498.89   43.89
  -3   5  -3 1463.03   46.18
  -3   5  -4  791.34   22.77
  -3   5  -4  800.68   29.11
  -3   5  -4  794.90   22.53
   3  -5   4  831.20   28.78
  -3   5  -5   13.34    1.74
  -3   5  -5   12.40    1.62
  -3   5  -5   12.29    2.98
   3  -5   5    7.34    2.51
   3  -5   5   13.04    1.59
  -3   5  -6  360.48   12.28
  -3   5  -6  373.01   12.16
  -3   5  -6  363.27   17.69
   3  -5   6  369.08   17.74
  -3   5  -7   40.50    3.12
  -3  -5  -7   34.88    2.63
  -3   5  -7   38.90    3.04
   3  -5   7   34.25    5.38
  -3   5  -8   20.26    2.35
  -3  -5  -8   17.91    2.09
  -3   5  -8   24.49    2.50
  -3   5  -9 1265.86   36.27
  -3  -5  -9 1282.15   35.92
  -3   5  -9 1340.55   36.63
  -3   5  -9 1323.09   36.56
   3  -5  10  426.23   22.26
  -3   5 -10  435.37   14.83
  -3   5 -10  452.55   15.15
  -3  -5 -10  471.96   16.15
  -3   5 -10  440.18   14.91
  -3   5 -10  443.77   15.03
  -3   5 -10  438.13   14.81
  -3  -5 -10  439.53   14.72
  -3   5 -10  429.04   14.90
   3  -5  10  441.15   15.25
   3  -5  11  175.65   13.82
  -3   5 -11  195.12    8.19
  -3  -5 -11  173.02    8.70
  -3   5 -11  174.49    8.03
  -3   5 -11  181.39    7.90
  -3  -5 -11  175.85    7.96
  -3   5 -11  178.21    7.95
  -3  -5 -11  180.61    8.00
  -3   5 -11  185.84    7.91
  -3   5 -11  196.46    8.43
  -3   5 -11  194.77    8.31
  -3  -5 -11  182.19    8.16
   3  -5  11  181.16    8.38
  -3  -5 -11  177.56    8.03
   3  -5  12   69.67    8.85
  -3   5 -12   94.68   10.30
  -3   5 -12   82.86    5.01
  -3  -5 -12   81.45    5.74
  -3   5 -12   75.42    5.16
  -3  -5 -12   89.62    5.30
  -3   5 -12   81.01    5.10
  -3   5 -12   82.85    4.84
  -3   5 -12   89.70    5.00
  -3   5 -12   83.23    5.00
  -3  -5 -12   76.78    5.00
  -3   5 -12   87.28    5.39
  -3   5 -12   84.20    5.24
  -3  -5 -12   91.12    5.31
  -3  -5 -12   87.04    5.32
   3  -5  12   84.10    5.37
  -3   5 -13   75.38    9.50
   3  -5  13   70.42    9.21
  -3   5 -13   81.40    4.93
  -3  -5 -13   84.12    5.88
  -3   5 -13   83.28    5.47
  -3  -5 -13   79.65    5.08
  -3   5 -13   77.01    4.62
  -3   5 -13   75.03    4.71
  -3  -5 -13   87.84    5.31
  -3   5 -13   76.35    4.64
  -3   5 -13   74.32    5.10
   3  -5  13   88.98    5.54
  -3  -5 -13   79.07    4.92
  -3  -5 -13   78.85    5.16
  -3   5 -14   82.61    4.96
  -3   5 -14   89.84    5.72
  -3  -5 -14   88.03    6.11
  -3  -5 -14   84.99    5.49
  -3   5 -14   85.52    4.97
  -3  -5 -14   91.24    5.49
  -3   5 -14   80.30    5.35
   3  -5  14   92.57    5.63
  -3   5 -15  288.71   10.72
  -3  -5 -15  288.18   12.37
  -3   5 -15  302.47   12.00
  -3   5 -15  298.01   12.02
  -3   5 -15  284.12   10.63
  -3  -5 -15  292.42   11.62
  -3  -5 -15  303.86   11.51
  -3   5 -15  294.28   11.75
  -3  -5 -15  297.75   11.95
   3  -5  15  295.49   11.60
  -3   5 -16   97.30    6.05
  -3  -5 -16   99.06    6.36
  -3   5 -16  103.99    6.11
  -3  -5 -16   91.98    5.51
  -3  -5 -16   94.79    5.72
  -3  -5 -16   99.58    5.99
  -3  -5 -16   90.45    5.18
  -3   5 -16  102.49    5.98
   3  -5  16  100.73    5.82
  -3   5 -17  186.92    8.45
  -3  -5 -17  192.84    8.98
  -3   5 -17  169.62    8.28
  -3  -5 -17  180.46    7.92
  -3  -5 -17  180.39    8.14
  -3   5 -17  172.68    8.27
  -3   5 -17  169.80    7.56
   3  -5  17  184.66    8.01
  -3  -5 -18   13.38    2.47
  -3   5 -18   13.12    2.28
  -3  -5 -18   15.14    2.10
  -3   5 -18   14.72    2.27
  -3   5 -18   12.54    2.18
  -3  -5 -18   13.69    2.07
   3  -5  18   14.03    2.04
  -3  -5 -19   10.46    2.00
  -3   5 -19   10.04    1.93
  -3   5 -19    9.61    1.87
  -3  -5 -19    8.80    1.62
  -3  -5 -19    9.09    1.53
  -3   5 -19    6.80    1.60
   3  -5  19    8.11    1.50
  -3   5 -20   22.79    2.39
  -3  -5 -20   27.10    2.58
  -3   5 -20   25.89    2.39
  -3  -5 -20   24.50    2.17
   3  -5  20   22.46    1.92
  -3  -5 -20   25.42    2.45
  -3   5 -20   18.66    2.17
  -3  -5 -21  194.70    7.40
  -3   5 -21  203.37    7.02
  -3   5 -21  194.26    7.16
  -3  -5 -21  201.95    7.36
  -3   5 -21  208.45    7.21
  -3   5 -21  206.37    7.25
  -3   5 -22  138.46    4.93
  -3  -5 -22  149.82    5.27
  -3   5 -22  147.36    5.38
   3  -7 -22    3.88    0.81
   3   7 -22    6.04    1.00
   3   7 -21   18.96    1.87
   3   7 -21   18.92    1.82
   3  -7 -21   21.71    1.92
   3   7 -21   15.46    1.60
   3   7 -20   22.41    2.24
   3   7 -20   23.27    2.29
   3   7 -20   18.61    2.02
   3  -7 -20   26.07    2.40
   3   7 -19  344.48   12.04
   3   7 -19  338.28   12.10
   3  -7 -19  317.13   11.21
   3   7 -19  340.48   11.81
   3   7 -19  361.67   11.57
   3  -7 -19  348.67   11.37
   3  -7 -19  355.52   12.06
  -3  -7  19  354.04   11.76
   3   7 -18   42.14    3.63
   3   7 -18   44.75    3.64
   3  -7 -18   41.14    3.11
   3   7 -18   37.52    3.31
   3   7 -18   43.07    3.34
   3  -7 -18   39.02    3.12
  -3  -7  18   42.99    3.42
   3  -7 -18   40.38    3.43
   3   7 -17  116.29    5.64
   3   7 -17  112.04    6.33
   3   7 -17  114.47    6.21
   3   7 -17  121.79    5.61
   3   7 -17  114.44    5.75
   3  -7 -17  107.15    5.59
   3   7 -17  107.92    5.89
   3  -7 -17  105.49    5.71
   3   7 -17  100.44    5.89
   3  -7 -17  114.07    6.30
  -3  -7  17  111.85    6.00
   3  -7 -17  119.31    5.77
   3   7 -16    5.36    1.50
   3   7 -16    2.54    1.55
   3  -7 -16    1.85    1.13
   3   7 -16    4.70    1.34
   3   7 -16    3.12    1.29
   3   7 -16    5.17    1.33
   3   7 -16    3.98    1.73
   3  -7 -16    4.10    1.55
  -3  -7  16    4.93    1.72
   3  -7 -16    5.68    1.91
   3  -7 -16    2.56    1.32
   3   7 -15   34.23    3.60
   3  -7 -15   36.85    3.22
   3   7 -15   29.51    3.25
   3  -7 -15   35.25    3.16
   3   7 -15   26.98    3.03
   3   7 -15   34.96    3.25
   3  -7 -15   32.04    3.36
   3  -7 -15   34.99    3.73
  -3  -7  15   39.64    3.64
   3   7 -14    2.99    1.53
   3   7 -14    2.31    1.47
   3  -7 -14    3.19    1.26
   3  -7 -14    0.56    1.07
   3   7 -14    2.14    1.14
   3   7 -14    5.15    1.62
   3  -7 -14    4.26    1.68
  -3  -7  14    2.76    1.37
   3   7 -14    4.49    1.88
   3  -7 -14    3.63    1.52
   3  -7 -14    3.66    1.84
  -3  -7  14    3.02    1.66
  -3  -7  13  680.52   21.83
   3   7 -13  730.90   22.86
   3   7 -13  704.08   22.74
   3  -7 -13  705.98   22.25
   3   7 -13  723.07   22.65
   3   7 -13  715.68   22.07
   3  -7 -13  719.52   21.93
   3   7 -13  704.21   22.71
  -3  -7  13  703.03   22.15
   3  -7 -13  707.77   22.89
   3  -7 -13  710.60   22.68
  -3  -7  13  734.69   22.94
   3  -7 -13  712.64   23.20
   3   7 -12  131.72    7.18
   3   7 -12  154.84   13.57
   3   7 -12  136.70    7.31
   3   7 -12  138.79    7.13
   3  -7 -12  138.75    7.15
  -3  -7  12  147.17    7.08
   3   7 -12  141.84    7.41
   3  -7 -12  145.45    6.87
   3  -7 -12  142.41    7.41
  -3  -7  12  145.87    7.20
   3  -7 -12  142.27    7.50
   3  -7 -12  147.01    7.81
   3  -7 -12  145.44    7.56
   3   7 -11  279.76   11.26
   3   7 -11  298.88   18.91
   3   7 -11  282.82   11.07
   3  -7 -11  296.98   11.35
  -3  -7  11  289.64   11.13
   3  -7 -11  287.02   11.71
  -3  -7  11  285.31   11.19
   3  -7 -11  271.70   11.20
   3  -7 -11  267.58   11.62
   3  -7 -11  259.18   11.27
  -3  -7  11  276.55   11.38
   3   7 -10   42.78    3.74
  -3  -7  10   29.93    5.88
   3   7 -10   37.54    3.39
   3  -7 -10   35.40    3.43
  -3  -7  10   40.12    3.55
   3  -7 -10   37.45    3.54
   3  -7 -10   37.89    3.82
   3  -7 -10   32.15    3.44
   3  -7 -10   45.55    4.07
  -3  -7  10   41.90    3.51
  -3  -7  10   44.91    3.88
  -3  -7   9   85.58    9.63
   3   7  -9   73.48    4.92
   3  -7  -9   78.06    5.08
   3   7  -9   87.31    5.07
  -3  -7   9   77.45    4.86
   3  -7  -9   82.23    5.57
   3  -7  -9   83.22    5.22
  -3  -7   9   84.43    5.04
   3  -7  -9   72.94    5.23
  -3  -7   9   78.21    5.20
   3  -7  -8    6.30    1.42
  -3  -7   8    6.24    2.83
   3   7  -8    5.15    1.42
   3   7  -8    3.83    2.29
  -3  -7   8    3.91    1.48
   3  -7  -8    5.82    1.54
   3  -7  -8    5.25    1.52
  -3  -7   8    3.43    1.44
   3  -7  -8    2.89    1.52
  -3  -7   8    4.76    1.39
   3  -7  -8    3.61    1.52
   3   7  -8    4.67    1.24
   3   7  -7  369.07   13.09
  -3  -7   7  381.23   20.23
   3  -7  -7  345.44   12.22
  -3   7   7  335.44   19.09
   3   7  -7  380.49   19.65
   3  -7  -7  409.19   13.96
   3  -7  -7  355.84   13.38
  -3  -7   7  383.60   13.24
  -3  -7   7  382.31   13.54
   3   7  -7  361.16   12.45
  -3  -7   7  381.55   13.17
  -3  -7   6    7.34    1.70
   3   7  -6    6.87    2.81
   3  -7  -6    6.75    1.40
   3  -7  -6    5.96    1.34
  -3  -7   6    7.38    2.64
  -3   7   6    9.44    3.31
  -3  -7   5  870.57   33.38
   3  -7  -5  858.48   25.13
   3   7  -5  934.60   33.70
  -3   7   5  863.70   34.07
   3  -7  -5  858.31   24.94
  -3  -7   5  917.58   25.93
   3  -7  -4   36.46    2.83
   3  -7  -4   33.28    2.64
   3   7  -4   31.91    4.95
  -3   7   4   32.55    5.37
  -3   7   3   46.21    6.37
   3  -7  -3   42.36    3.08
   3  -7  -3   42.45    2.96
   3   7  -3   38.03    5.33
   3  -7  -3   40.99    3.08
  -3  -7   3   43.14    3.27
  -3  -7   2   27.79    2.60
  -3   7   2   24.59    4.63
   3   7  -2   31.63    4.71
   3  -7  -2   35.84    2.77
   3  -7  -2   32.19    2.74
   3   7  -1  426.68   18.85
   3  -7  -1  392.40   13.00
  -3  -7   1  414.28   13.44
  -3   7   1  412.27   20.21
   3  -7  -1  406.30   13.31
  -3  -7   1  395.26   12.82
   3  -7   0  257.88   13.86
  -3   7   0  298.86   16.72
   3   7   0  292.49   15.02
  -3  -7   0  287.76    9.75
  -3   7   0  284.84   10.03
   3  -7   0  297.62   10.39
  -3   7  -1  992.62   36.18
   3   7   1  920.12   32.94
   3  -7   1  946.17   33.41
   3  -7   1  936.89   27.15
  -3   7  -1  957.27   26.97
  -3   7  -2   70.10    7.77
   3   7   2   71.39    6.88
   3  -7   2   75.68    7.59
  -3   7  -2   78.88    4.42
   3  -7   2   74.73    4.39
  -3   7  -3  224.00    8.45
  -3   7  -3  232.99   15.01
   3  -7   3  214.00   13.58
  -3   7  -3  229.12    8.97
  -3   7  -4    1.12    0.98
  -3   7  -4    1.91    2.12
   3  -7   4    0.88    1.78
  -3   7  -4    0.26    1.04
   3  -7   5   53.52    6.96
  -3   7  -5   56.11    3.82
  -3   7  -5   49.66    6.94
   3  -7   5   63.62    4.17
  -3  -7  -5   65.25    4.48
  -3   7  -5   59.35    4.14
  -3   7  -6  302.98   11.09
  -3   7  -6  274.20   17.55
   3  -7   6  281.05   17.40
  -3  -7  -6  295.39   12.21
  -3  -7  -6  300.34   11.66
   3  -7   6  283.64   11.34
   3  -7   6  316.34   11.29
  -3   7  -6  297.95   11.42
   3  -7   7  617.38   28.27
  -3   7  -7  595.29   19.15
  -3   7  -7  605.06   28.28
  -3   7  -7  624.79   19.76
  -3  -7  -7  616.66   20.71
  -3   7  -7  597.32   18.88
  -3   7  -7  622.53   19.42
   3  -7   7  605.83   19.14
   3  -7   7  583.87   19.59
  -3  -7  -7  604.88   18.74
  -3  -7  -7  590.02   19.84
   3  -7   8   19.03    4.77
  -3   7  -8   19.08    4.67
  -3  -7  -8   13.54    2.56
  -3   7  -8   20.89    2.77
  -3   7  -8   16.67    2.51
  -3   7  -8   12.71    2.03
  -3   7  -8   19.98    2.52
  -3  -7  -8   12.81    2.54
   3  -7   8   13.08    2.27
   3  -7   8   16.69    2.28
  -3  -7  -8   19.39    2.80
  -3  -7  -8   14.93    2.11
  -3  -7  -8   14.19    2.50
  -3   7  -9   47.67    7.44
   3  -7   9   72.95    9.28
  -3  -7  -9   59.26    5.04
  -3   7  -9   66.05    4.74
  -3   7  -9   64.77    4.64
  -3   7  -9   50.66    4.18
  -3  -7  -9   64.72    5.08
  -3   7  -9   63.54    4.29
  -3   7  -9   61.19    4.40
  -3  -7  -9   63.15    4.24
  -3  -7  -9   57.63    4.72
   3  -7   9   60.49    4.08
  -3  -7  -9   59.50    4.73
   3  -7   9   59.27    4.59
   3  -7  10   -1.23    3.51
  -3   7 -10    0.33    1.18
  -3  -7 -10    0.41    1.57
  -3   7 -10    0.34    1.33
  -3   7 -10    0.66    1.12
  -3   7 -10   -0.32    1.24
  -3  -7 -10    0.79    1.76
  -3   7 -10    0.31    1.18
  -3   7 -10   -0.57    1.24
  -3  -7 -10    0.73    1.44
  -3  -7 -10    0.37    1.42
   3  -7  10    1.28    0.99
  -3  -7 -10    0.28    1.26
   3  -7  10    0.34    1.38
  -3   7 -11   42.20    3.76
  -3   7 -11   40.22    3.79
  -3  -7 -11   44.55    4.41
  -3  -7 -11   44.70    3.40
  -3   7 -11   40.54    3.67
  -3   7 -11   41.75    3.65
  -3   7 -11   40.82    3.77
  -3  -7 -11   37.82    4.03
  -3   7 -11   42.69    3.78
  -3   7 -11   43.02    3.69
  -3  -7 -11   48.38    4.39
  -3  -7 -11   42.90    4.03
  -3  -7 -11   39.51    3.59
  -3   7 -12  111.05    6.24
  -3  -7 -12  106.44    6.81
  -3   7 -12  114.45    6.52
  -3   7 -12  107.63    6.25
  -3   7 -12  114.42    6.27
  -3   7 -12  122.01    6.33
  -3   7 -12  105.75    5.65
  -3   7 -12  111.11    6.07
  -3  -7 -12  112.71    5.77
  -3  -7 -12  117.70    6.95
  -3   7 -12  111.08    6.25
  -3   7 -12  117.46    6.20
  -3  -7 -12  106.81    6.59
  -3  -7 -12  108.22    6.43
  -3   7 -13  369.07   13.67
  -3   7 -13  392.28   14.28
  -3  -7 -13  386.70   14.93
  -3   7 -13  382.76   13.50
  -3   7 -13  374.32   13.64
  -3   7 -13  379.22   13.36
  -3  -7 -13  381.82   14.55
  -3   7 -13  383.25   13.70
  -3  -7 -13  378.43   13.95
  -3  -7 -13  392.87   14.68
   3  -7  13  400.22   14.25
  -3   7 -14   48.85    3.77
  -3   7 -14   52.79    4.23
  -3  -7 -14   51.09    4.55
  -3   7 -14   49.77    4.22
  -3   7 -14   54.35    3.78
  -3   7 -14   50.81    3.85
  -3  -7 -14   56.32    4.51
  -3   7 -14   52.42    3.92
   3  -7  14   49.79    4.09
  -3  -7 -14   54.18    4.42
  -3  -7 -14   58.09    4.14
  -3   7 -15    3.21    1.26
  -3  -7 -15    2.40    1.70
  -3   7 -15    1.55    1.53
  -3   7 -15    2.20    1.11
   3  -7  15    1.16    1.34
  -3  -7 -15    0.24    1.20
  -3  -7 -15    1.90    1.46
  -3  -7 -15    1.56    1.49
  -3   7 -15    1.85    1.31
  -3   7 -15    1.24    1.38
  -3   7 -16   39.13    3.49
  -3   7 -16   39.32    3.50
  -3  -7 -16   32.53    3.14
  -3   7 -16   39.34    3.18
   3  -7  16   38.25    3.29
  -3  -7 -16   38.12    3.46
  -3   7 -17   -0.50    1.25
   3  -7  17    0.39    0.83
  -3  -7 -17    0.74    1.26
   3  -7  17    0.90    0.95
  -3   7 -17    1.44    1.00
  -3   7 -17   -0.80    1.08
  -3   7 -17   -0.49    1.23
  -3  -7 -17   -0.67    1.01
  -3   7 -18   63.12    3.82
   3  -7  18   64.57    3.62
  -3   7 -18   60.88    3.45
  -3   7 -19  539.68   15.71
   3  -7  19  561.56   15.51
  -3   7 -19  509.28   15.14
  -3   7 -20    2.12    0.66
   3   9 -19   17.09    1.42
   3   9 -19   19.26    1.50
   3   9 -18   55.58    3.12
   3   9 -18   58.02    2.87
   3   9 -18   52.22    2.80
   3  -9 -18   57.39    3.11
   3   9 -17    8.80    1.40
  -3  -9  17    9.51    1.41
   3   9 -17    9.81    1.59
   3   9 -17    8.41    1.40
   3   9 -17    9.97    1.51
   3  -9 -17    7.54    1.24
   3  -9 -17    9.38    1.56
   3   9 -16   40.16    2.87
   3   9 -16   35.27    2.76
   3   9 -16   43.32    3.21
   3   9 -16   36.31    2.73
   3   9 -16   39.06    3.04
   3   9 -16   41.93    3.09
   3  -9 -16   39.12    3.08
   3  -9 -16   40.80    2.90
   3   9 -15  353.79   12.21
   3   9 -15  358.66   12.54
   3   9 -15  361.01   12.16
   3   9 -15  358.24   11.99
   3   9 -15  360.57   12.38
   3   9 -15  353.70   12.15
  -3  -9  15  367.29   11.82
   3  -9 -15  358.66   12.36
   3  -9 -15  374.99   12.81
   3   9 -14    1.80    1.21
   3   9 -14    1.91    1.24
   3   9 -14    2.69    1.17
   3   9 -14    1.55    1.06
   3   9 -14    2.38    1.12
   3   9 -14    1.28    1.07
   3   9 -14    3.51    1.38
  -3  -9  14    1.84    0.97
   3  -9 -14   -0.29    1.37
  -3  -9  14    2.14    1.30
   3  -9 -14    3.23    1.42
   3   9 -13    3.68    1.50
   3   9 -13    2.29    1.22
   3   9 -13    1.82    1.18
   3   9 -13    3.98    1.36
   3   9 -13    2.87    1.38
  -3  -9  13    2.36    1.28
   3  -9 -13    3.29    1.51
   3  -9 -13    2.22    1.60
  -3  -9  13    0.29    1.28
   3   9 -12   69.41    4.55
   3   9 -12   64.08    4.48
   3   9 -12   57.72    4.11
   3  -9 -12   55.91    3.96
   3   9 -12   55.26    4.19
   3   9 -12   62.12    4.48
  -3  -9  12   61.68    4.37
  -3  -9  12   68.12    4.64
   3  -9 -12   65.64    4.81
   3  -9 -12   61.01    4.62
   3   9 -11    0.60    1.18
   3  -9 -11    0.84    1.13
   3   9 -11    1.35    1.17
   3   9 -11    1.62    1.50
  -3  -9  11    0.93    1.25
   3   9 -11    0.31    1.44
  -3  -9  11    0.64    1.39
   3  -9 -11   -0.35    1.40
   3   9 -10   40.22    3.53
   3   9 -10   39.24    3.63
   3   9 -10   35.92    3.19
   3  -9 -10   36.47    3.41
   3   9 -10   32.02    3.41
  -3  -9  10   30.31    3.31
  -3  -9  10   30.08    3.36
   3  -9 -10   34.57    3.73
   3  -9 -10   31.44    2.89
   3   9  -9  912.82   27.14
   3  -9  -9  929.28   27.42
   3   9  -9  922.85   26.67
   3   9  -9  872.17   27.56
  -3  -9   9  917.00   27.79
   3  -9  -9  876.39   26.55
   3  -9  -9  879.22   27.97
  -3  -9   9  927.66   27.61
   3   9  -8   14.55    2.22
   3  -9  -8    9.93    2.07
   3   9  -8   11.48    2.20
  -3  -9   8   11.50    2.31
  -3  -9   8   14.30    2.41
  -3  -9   8    7.79    1.88
   3  -9  -8   10.73    1.88
   3   9  -7   14.63    2.12
   3  -9  -7   14.62    2.40
  -3  -9   7   17.88    2.35
  -3  -9   7   13.17    2.46
   3  -9  -7   12.69    2.06
   3  -9  -7   18.52    2.36
  -3  -9   7   14.24    2.32
  -3  -9   7   14.13    2.35
   3   9  -6   83.38    5.00
   3  -9  -6  102.06    5.91
  -3  -9   6   92.30    5.40
  -3  -9   6   95.40    5.51
   3  -9  -6  101.98    5.85
  -3  -9   6   85.19    5.34
  -3  -9   6   95.53    5.83
   3  -9  -6   97.67    5.54
   3   9  -5   52.81    3.71
  -3   9   5   34.16    6.58
   3  -9  -5   49.51    4.10
  -3  -9   5   49.88    3.98
  -3  -9   5   59.72    4.64
   3  -9  -5   44.27    3.78
  -3  -9   5   48.56    3.85
   3  -9  -5   46.53    3.94
  -3  -9   5   47.62    3.74
   3  -9  -4    9.55    1.70
  -3   9   4   11.08    3.48
  -3  -9   4    6.87    1.78
  -3  -9   4    9.86    2.28
   3  -9  -4    8.23    2.00
  -3  -9   4    7.56    1.67
  -3   9   3  706.73   31.98
   3  -9  -3  730.49   22.17
  -3  -9   3  720.28   23.63
  -3  -9   3  742.78   23.18
  -3  -9   3  736.03   23.27
   3  -9  -3  732.53   23.12
  -3  -9   3  752.06   22.29
   3  -9  -2    2.83    1.23
  -3   9   2    1.12    1.75
  -3  -9   2    3.22    1.52
  -3  -9   2    3.56    1.50
   3  -9  -2    5.71    1.60
  -3  -9   2    2.32    1.41
  -3  -9   2    1.74    1.08
   3  -9  -1   22.91    2.54
  -3   9   1   28.17    5.62
  -3  -9   1   29.31    3.26
  -3  -9   1   24.81    3.07
  -3  -9   1   27.10    2.86
  -3  -9   1   25.71    3.05
   3  -9  -1   28.54    3.11
  -3  -9   1   22.04    2.40
   3  -9  -1   28.97    2.90
  -3   9   1   29.42    2.71
   3  -9   0   29.31    2.86
  -3   9   0   24.12    2.55
  -3   9   0   35.27    6.38
  -3  -9   0   18.85    2.75
  -3  -9   0   29.12    3.20
  -3  -9   0   24.52    2.80
  -3  -9   0   28.43    3.14
   3  -9   0   27.49    2.88
  -3   9   0   29.72    2.83
   3  -9   1  135.75    6.59
  -3   9  -1  140.34   12.54
  -3   9  -1  154.77    6.91
  -3  -9  -1  143.89    7.26
  -3  -9  -1  148.04    7.31
  -3  -9  -1  136.54    7.01
   3  -9   1  127.53    6.92
   3  -9   1  135.79    6.88
  -3   9  -1  135.65    6.45
  -3   9  -1  141.94    6.78
  -3   9  -2   57.79    4.10
   3  -9   2   60.06    4.15
  -3   9  -2   65.16    8.48
  -3  -9  -2   56.98    4.27
   3  -9   2   55.48    4.31
   3  -9   2   63.42    4.60
  -3  -9  -2   59.06    4.46
  -3  -9  -2   55.49    4.26
  -3   9  -2   55.62    3.96
  -3   9  -2   55.34    4.06
   3  -9   2   52.38    4.11
  -3   9  -3  895.94   26.59
   3  -9   3  868.87   26.28
   3  -9   3  911.11   26.46
   3  -9   3  891.82   26.99
   3  -9   3  877.30   27.04
  -3  -9  -3  871.84   27.19
  -3  -9  -3  873.51   26.65
  -3   9  -3  880.05   26.40
   3  -9   3  905.73   26.94
  -3   9  -3  914.32   26.85
  -3   9  -4  123.26    6.48
  -3  -9  -4  107.69    6.02
   3  -9   4  129.30    6.76
  -3  -9  -4  128.38    6.83
  -3  -9  -4  116.36    6.71
   3  -9   4  115.76    6.14
  -3   9  -4  118.62    6.28
   3  -9   4  124.51    6.60
  -3   9  -4  130.88    6.75
  -3   9  -5    1.85    1.37
  -3   9  -5    2.82    1.25
   3  -9   5    2.64    1.41
  -3  -9  -5    1.36    1.60
   3  -9   5    4.45    1.52
  -3  -9  -5    2.86    1.55
  -3   9  -5    1.81    1.35
  -3   9  -5    2.25    1.33
   3  -9   5    1.90    1.25
  -3   9  -5    3.05    1.41
  -3   9  -6   47.68    3.95
  -3   9  -6   57.11    4.06
  -3  -9  -6   51.52    4.37
   3  -9   6   52.05    4.09
  -3  -9  -6   55.77    4.61
   3  -9   6   48.55    3.97
  -3   9  -6   51.48    4.13
   3  -9   6   54.19    4.21
  -3   9  -6   53.65    4.23
  -3   9  -7    2.56    1.30
  -3   9  -7    4.70    1.44
  -3  -9  -7    3.84    1.73
  -3  -9  -7    6.97    1.94
   3  -9   7    6.36    1.69
   3  -9   7    5.99    1.76
  -3   9  -7    4.95    1.58
  -3   9  -7    4.15    1.64
  -3   9  -8   21.06    2.73
  -3   9  -8   21.03    2.80
  -3   9  -8   18.50    2.68
  -3   9  -8   19.22    2.62
  -3   9  -8   16.85    2.30
  -3  -9  -8   19.43    2.68
  -3  -9  -8   13.57    2.52
   3  -9   8   24.93    2.85
  -3  -9  -8   20.71    3.00
   3  -9   8   15.86    2.50
  -3   9  -9  535.75   18.06
  -3   9  -9  559.66   18.12
  -3   9  -9  542.84   18.33
   3  -9   9  546.55   18.09
  -3   9  -9  528.88   18.28
  -3   9  -9  560.14   18.25
  -3   9  -9  531.84   18.15
  -3   9  -9  549.16   17.48
  -3  -9  -9  557.17   18.17
   3  -9   9  560.25   17.61
  -3  -9  -9  522.58   18.34
   3  -9   9  516.49   17.87
  -3   9 -10  128.67    6.71
  -3   9 -10  143.90    7.12
  -3   9 -10  138.12    6.79
   3  -9  10  138.72    6.97
  -3   9 -10  139.38    7.02
  -3   9 -10  138.08    7.02
  -3   9 -10  137.33    6.49
  -3  -9 -10  125.63    6.54
  -3  -9 -10  132.09    7.11
   3  -9  10  140.41    7.00
   3  -9  10  131.12    6.30
  -3  -9 -10  133.37    7.15
  -3   9 -11   91.05    5.34
  -3   9 -11   80.93    5.23
  -3   9 -11   81.61    4.82
  -3   9 -11   87.96    5.20
   3  -9  11   88.41    5.22
  -3   9 -11   91.09    5.31
  -3   9 -11   91.09    5.28
  -3  -9 -11   82.11    4.80
   3  -9  11   85.58    5.07
  -3  -9 -11   86.97    5.40
   3  -9  11   87.53    5.28
  -3  -9 -11   93.17    5.59
  -3   9 -12   81.00    4.78
  -3   9 -12   70.43    4.70
  -3   9 -12   77.08    4.84
  -3   9 -12   71.15    4.52
  -3   9 -12   77.34    4.56
  -3   9 -12   76.23    4.60
   3  -9  12   72.85    4.58
   3  -9  12   76.89    4.47
  -3  -9 -12   68.10    4.67
   3  -9  12   78.04    4.74
  -3  -9 -12   72.91    4.85
  -3   9 -13   40.02    3.11
  -3   9 -13   33.98    3.09
  -3   9 -13   40.01    3.34
  -3   9 -13   40.19    3.15
  -3   9 -13   34.56    2.89
   3  -9  13   31.38    2.84
   3  -9  13   37.18    2.83
  -3  -9 -13   36.02    3.18
  -3  -9 -13   36.15    3.04
   3  -9  13   35.99    3.08
  -3   9 -14    4.64    1.20
  -3   9 -14    4.87    1.49
  -3   9 -14    5.59    1.19
   3  -9  14    6.28    1.28
   3  -9  14    3.34    0.96
   3  -9  14    4.26    1.36
  -3  -9 -14    5.81    1.45
  -3   9 -15  176.62    7.00
   3  -9  15  174.29    6.74
  -3  -9 -15  183.94    7.04
  -3   9 -16   53.36    3.04
  -3  -9 -16   50.66    2.91
  -3   9 -16   49.37    2.78
  -3  -9 -17   95.02    3.85
  -3   9 -17  104.20    4.04
   3 -11 -14  104.36    4.05
   3  11 -14   93.67    3.87
   3  11 -14  101.78    4.07
   3  11 -13  210.19    7.00
   3  11 -13  222.24    7.35
   3  11 -12    1.67    0.80
   3 -11 -12    1.97    0.87
   3 -11 -12    1.40    0.88
   3  11 -11  141.01    5.89
   3  11 -11  127.67    5.43
   3  11 -11  133.76    5.81
   3  11 -11  134.68    5.88
  -3 -11  11  130.50    5.66
   3  11 -11  149.46    6.05
   3 -11 -11  141.47    5.87
  -3 -11  11  139.02    5.91
   3 -11 -11  140.74    6.05
   3  11 -10  122.18    5.65
   3  11 -10  120.36    5.29
   3  11 -10  125.16    5.80
   3  11 -10  124.25    5.79
   3  11 -10  125.19    5.75
  -3 -11  10  122.95    5.50
   3  11 -10  122.84    5.64
  -3 -11  10  128.30    5.82
   3 -11 -10  123.33    5.73
   3 -11 -10  131.55    5.96
   3  11  -9  175.80    7.32
   3  11  -9  183.55    7.08
   3  11  -9  178.83    7.59
   3  11  -9  178.62    7.47
  -3 -11   9  176.89    7.16
   3  11  -9  181.90    7.68
   3  11  -9  185.25    7.46
  -3 -11   9  185.92    7.66
   3 -11  -9  191.88    7.76
   3 -11  -9  175.22    7.58
   3  11  -8   46.65    3.32
   3  11  -8   41.90    3.02
  -3 -11   8   39.64    2.99
   3  11  -8   38.45    3.14
   3  11  -8   41.80    3.15
  -3 -11   8   46.55    3.53
   3 -11  -8   45.87    3.49
   3  11  -7  152.43    6.25
   3  11  -7  139.17    6.33
   3 -11  -7  137.10    6.63
  -3 -11   7  139.75    6.17
   3  11  -7  143.66    6.91
   3  11  -7  129.72    6.32
   3  11  -7  148.02    6.48
   3  11  -6    7.62    1.50
  -3 -11   6    8.50    1.77
   3 -11  -6    8.25    1.74
   3  11  -6    5.77    1.40
  -3 -11   6    5.66    1.30
   3  11  -6    5.45    1.37
   3  11  -5  276.28   10.03
  -3 -11   5  280.89   10.98
   3 -11  -5  287.26   10.13
   3 -11  -5  278.82   10.46
   3  11  -5  283.28   10.11
   3  11  -5  270.69   10.17
   3  11  -4  145.65    6.29
  -3 -11   4  142.96    7.05
   3 -11  -4  138.00    6.99
  -3 -11   4  154.93    6.83
   3 -11  -4  147.39    6.67
   3 -11  -4  138.13    6.47
   3  11  -4  136.89    6.19
   3  11  -4  142.29    6.42
   3 -11  -3  102.36    5.79
  -3 -11   3   96.02    5.45
  -3 -11   3  103.49    5.78
   3 -11  -3  105.60    5.60
   3 -11  -3  109.85    5.41
  -3  11   3  113.46    5.48
   3  11  -3  105.12    5.23
   3 -11  -2  169.18    7.68
   3 -11  -2  167.03    7.10
  -3 -11   2  160.58    7.47
  -3 -11   2  168.25    7.63
   3 -11  -2  163.06    7.52
  -3  11   2  167.79    7.27
  -3  11   2  167.88    7.13
   3 -11  -1  199.89    8.28
  -3 -11   1  194.88    8.39
   3 -11  -1  209.40    8.64
  -3 -11   1  205.67    8.78
   3 -11  -1  204.06    8.70
  -3  11   1  196.10    8.18
   3 -11   0   10.80    1.95
  -3 -11   0    9.62    1.99
   3 -11   0    7.78    1.72
  -3 -11   0    5.94    1.47
   3 -11   0    8.63    1.86
  -3  11   0   12.08    1.70
  -3  11   0   10.71    1.92
   3 -11   1  613.22   19.79
   3 -11   1  644.70   19.48
  -3 -11  -1  621.95   20.11
   3 -11   1  625.39   19.97
  -3  11  -1  641.00   19.85
  -3  11  -1  638.30   19.26
  -3 -11  -2   60.75    4.39
   3 -11   2   63.99    3.97
   3 -11   2   57.85    4.24
  -3 -11  -2   65.24    4.18
  -3  11  -2   61.27    3.80
  -3  11  -2   65.89    4.12
  -3  11  -2   64.06    4.33
  -3  11  -3   88.10    4.67
  -3  11  -3   95.02    4.93
  -3  11  -3   90.73    5.32
  -3  11  -3   93.11    5.08
  -3 -11  -3   96.09    5.54
   3 -11   3   94.08    5.45
  -3 -11  -3   97.95    5.28
   3 -11   3   92.24    5.29
  -3  11  -4  129.74    5.87
  -3  11  -4  126.81    5.65
  -3  11  -4  129.28    5.97
  -3  11  -4  122.13    6.32
  -3  11  -4  116.71    6.21
  -3  11  -4  129.70    6.14
   3 -11   4  139.14    6.65
  -3 -11  -4  123.00    6.17
   3 -11   4  124.15    6.24
  -3  11  -5   99.70    4.94
  -3  11  -5   85.01    4.50
  -3  11  -5   91.42    4.85
  -3  11  -5   88.26    5.21
   3 -11   5   96.72    5.08
  -3  11  -5   91.21    5.01
   3 -11   5   92.10    5.25
  -3 -11  -5   86.76    5.20
  -3 -11  -5   96.34    5.27
   3 -11   5   87.88    4.99
  -3  11  -6    2.15    1.01
  -3  11  -6    1.53    1.04
  -3  11  -6   -0.24    0.95
  -3  11  -6    1.82    1.08
  -3  11  -6    1.35    0.96
   3 -11   6    1.64    1.12
  -3 -11  -6    0.26    1.10
  -3 -11  -6    1.52    1.24
   3 -11   6    0.47    0.95
  -3  11  -7  405.54   13.02
   3 -11   7  373.92   12.49
  -3  11  -7  392.96   12.58
  -3  11  -7  390.77   13.06
  -3  11  -7  391.23   13.23
  -3  11  -7  400.60   13.44
   3 -11   7  401.95   13.23
   3 -11   7  403.66   13.51
  -3 -11  -7  419.62   13.52
  -3 -11  -7  404.84   13.53
   3 -11   8   37.34    2.68
  -3  11  -8   46.31    3.11
  -3  11  -8   40.88    3.08
  -3  11  -8   35.21    2.64
  -3  11  -8   36.48    2.86
  -3  11  -8   39.13    2.97
   3 -11   8   39.15    3.01
  -3  11  -8   38.86    3.00
  -3 -11  -8   39.20    2.98
   3 -11   8   42.95    3.20
  -3 -11  -8   38.55    3.19
  -3  11  -9   28.45    2.29
  -3  11  -9   32.01    2.58
   3 -11   9   30.60    2.56
  -3  11  -9   34.44    2.64
  -3  11  -9   29.44    2.53
  -3  11  -9   31.10    2.51
  -3  11  -9   29.54    2.42
  -3 -11  -9   29.62    2.40
   3 -11   9   31.05    2.58
   3 -11  10  108.37    4.85
  -3  11 -10  112.42    4.98
  -3  11 -10  105.41    4.51
   3 -11  11   47.05    2.68
  -3  11 -11   48.21    2.88
  -3  11 -11   44.48    2.48
  -3  11 -12    0.99    0.71
   3 -11  12    0.64    0.52
  -4   0  26  235.82    7.04
   4   0 -26  191.18    6.41
   4   0 -25    0.81    0.73
  -4   0  25    0.17    0.90
   4   0 -25   -0.81    0.93
   4   0 -25   -0.43    0.75
   4   0 -24    3.31    1.14
   4   0 -24    2.14    1.04
   4   0 -24    1.71    1.03
   4   0 -23    0.49    1.09
   4   0 -23   -0.49    1.18
   4   0 -23    1.62    1.15
   4   0 -23   -0.25    1.03
   4   0 -23   -0.25    1.19
   4   0 -22  110.80    5.93
   4   0 -22  110.16    5.96
   4   0 -22  110.27    5.78
   4   0 -22  100.11    5.35
   4   0 -22  112.72    6.01
   4   0 -22  104.87    5.83
   4   0 -21   -0.32    1.35
   4   0 -21    0.31    1.46
   4   0 -21    1.86    1.16
   4   0 -21    0.30    1.10
   4   0 -21   -0.31    1.34
   4   0 -20  910.48   27.80
   4   0 -20  926.49   28.03
   4   0 -20  944.99   28.19
   4   0 -20  917.83   27.28
   4   0 -20  907.43   28.03
   4   0 -20  920.30   27.86
   4   0 -19    2.00    1.48
   4   0 -19   -0.29    1.11
   4   0 -19    1.01    1.33
   4   0 -19    2.80    1.31
   4   0 -19    0.33    1.18
  -4   0  18   94.77   10.68
   4   0 -18   89.86   10.29
   4   0 -18  115.10    6.48
   4   0 -18  116.59    6.12
   4   0 -18  111.15    6.42
   4   0 -18  110.86    5.84
   4   0 -18  121.31    6.48
   4   0 -17    1.26    1.28
   4   0 -17    0.32    1.32
   4   0 -17    0.55    1.14
   4   0 -17    2.06    1.17
   4   0 -17    2.52    1.45
   4   0 -17    2.89    1.36
   4   0 -17    0.61    1.07
  -4   0  16   12.74    3.85
   4   0 -16    7.79    1.82
   4   0 -16   10.98    2.04
   4   0 -16   12.16    1.89
   4   0 -16    9.43    1.96
   4   0 -16   11.17    2.02
  -4   0  15   -0.97    2.48
  -4   0  14 2065.36   64.89
  -4   0  13    0.78    1.74
  -4   0  12   44.05    5.55
   4   0 -11   -0.60    1.71
  -4   0  11    0.62    1.59
  -4   0  10   63.90    5.77
   4   0 -10   56.75    5.58
   4   0  -9    0.46    1.32
  -4   0   9   -0.48    1.37
  -4   0   8 2376.37   65.72
   4   0  -8 2382.61   65.59
  -4   0   7   -0.36    1.09
   4   0  -7   -1.40    1.38
  -4   0   6 1200.31   35.02
   4   0  -6 1231.70   34.98
   4   0  -5    0.50    1.11
   4   0  -4   30.74    2.62
   4   0  -3    1.19    0.92
   4   0  -2 4402.07  111.54
   4   0  -1    2.66    0.81
  -4   0   0  447.01   12.16
   4   0   0  454.82   13.51
  -4   0  -1    0.69    0.49
  -4   0  -2  115.39    4.54
  -4   0  -2  112.75    5.24
  -4   0  -3    0.24    0.93
  -4   0  -4 1101.85   31.45
  -4   0  -4 1132.91   32.38
  -4   0  -4 1130.04   32.34
  -4   0  -5   -0.29    0.99
  -4   0  -5    0.34    1.23
  -4   0  -5    0.34    1.09
  -4   0  -6 1063.89   31.94
   4   0   6 1026.38   31.15
  -4   0  -6 1101.91   32.85
  -4   0  -6 1090.02   32.79
   4   0   7   -0.34    1.01
  -4   0  -7   -0.43    1.39
  -4   0  -7   -0.47    1.40
  -4   0  -8  793.66   27.71
   4   0   8  868.08   26.52
  -4   0  -8  800.37   28.19
  -4   0  -9    0.51    0.81
  -4   0  -9    2.31    1.65
   4   0   9    1.31    1.05
  -4   0  -9    1.04    0.86
  -4   0  -9    0.62    1.86
   4   0   9    0.63    1.51
  -4   0 -10 1719.27   47.01
   4   0  10 1813.53   51.84
  -4   0 -10 1830.37   55.20
   4   0  10 1790.76   55.00
  -4   0 -10 1796.80   47.25
  -4   0 -11    0.64    0.99
   4   0  11   -0.55    1.57
  -4   0 -11    0.66    0.87
   4   0  11   -0.82    1.65
  -4   0 -11    0.80    1.92
  -4   0 -12  611.98   18.20
  -4   0 -12  566.46   25.30
   4   0  12  570.86   25.74
  -4   0 -12  556.36   18.07
  -4   0 -13    0.26    1.11
   4   0  13    2.05    2.45
  -4   0 -13    2.45    1.18
  -4   0 -13    1.00    2.40
  -4   0 -14  915.55   27.80
  -4   0 -14  908.82   27.67
  -4   0 -14  910.95   27.00
  -4   0 -14  945.93   27.12
  -4   0 -14  894.23   27.28
  -4   0 -14  891.97   27.09
  -4   0 -14  934.12   27.57
   4   0  14  935.84   37.53
  -4   0 -14  901.16   37.00
  -4   0 -14  943.97   27.54
  -4   0 -15    1.91    1.38
   4   0  15   -1.21    2.91
  -4   0 -15   -1.17    3.18
  -4   0 -15    1.26    1.21
  -4   0 -15    0.28    1.13
  -4   0 -15    1.98    1.23
  -4   0 -15   -0.93    1.23
  -4   0 -15   -0.28    1.16
  -4   0 -15    0.33    1.23
  -4   0 -16  671.84   21.09
   4   0  16  601.22   30.48
  -4   0 -16  667.17   21.02
  -4   0 -16  597.65   29.71
  -4   0 -16  630.56   20.20
  -4   0 -16  623.24   20.19
  -4   0 -16  662.70   20.93
  -4   0 -16  634.71   20.95
  -4   0 -17   -0.33    1.34
  -4   0 -17    2.30    1.52
  -4   0 -17    0.64    1.20
  -4   0 -17    0.56    1.26
  -4   0 -17   -0.28    1.09
  -4   0 -18  366.11   13.44
  -4   0 -18  347.02   13.26
  -4   0 -18  352.85   13.45
  -4   0 -18  372.85   13.25
  -4   0 -18  359.41   12.67
  -4   0 -18  354.20   13.98
  -4   0 -19    0.30    1.21
  -4   0 -19    1.06    1.64
  -4   0 -19   -0.30    1.37
  -4   0 -19    0.60    1.38
  -4   0 -20  159.41    7.79
  -4   0 -20  150.92    7.20
  -4   0 -20  157.34    7.22
  -4   0 -21   -0.27    1.36
  -4   0 -21   -0.23    1.19
  -4   0 -22  326.30   10.83
  -4   0 -22  324.09   11.22
  -4   0 -22  328.75   10.85
  -4   0 -23   -0.16    0.83
  -4   0 -23   -0.13    0.68
   4   2 -25    2.98    0.96
   4   2 -25    2.63    0.78
   4   2 -25    1.97    0.65
   4  -2 -25    2.11    0.97
  -4  -2  25    4.44    0.91
  -4   2  25    1.25    0.79
   4  -2 -25    3.10    0.80
   4   2 -24  398.96   12.82
   4   2 -24  413.16   13.06
   4  -2 -24  397.02   12.53
   4   2 -24  397.45   12.28
   4  -2 -24  410.82   12.93
   4   2 -24  391.61   12.70
   4  -2 -24  402.94   12.78
   4   2 -24  420.87   12.87
   4   2 -23   21.37    2.49
   4   2 -23   24.52    2.61
   4  -2 -23   24.46    2.47
   4  -2 -23   16.80    2.18
   4  -2 -23   25.74    2.50
   4   2 -23   20.29    2.15
   4   2 -23   27.98    2.63
   4  -2 -23   25.07    2.49
   4   2 -23   20.60    2.31
   4  -2 -22   80.43    4.77
   4   2 -22   83.97    4.79
   4  -2 -22   74.63    4.67
   4   2 -22   64.72    4.58
   4  -2 -22   69.48    4.56
   4  -2 -22   75.05    4.60
   4   2 -22   75.41    4.84
   4   2 -22   75.04    4.63
   4   2 -21   37.34    3.33
   4  -2 -21   38.97    3.49
   4   2 -21   38.97    3.69
   4  -2 -21   35.17    3.37
   4  -2 -21   35.48    3.25
   4  -2 -21   32.89    3.27
   4  -2 -21   34.85    3.46
   4   2 -21   33.09    3.38
   4   2 -21   37.75    3.41
   4   2 -20   42.60    3.72
   4  -2 -20   45.33    3.82
   4  -2 -20   40.70    3.74
   4   2 -20   47.05    4.19
   4   2 -20   44.01    3.97
   4  -2 -20   41.14    3.81
   4  -2 -20   46.63    3.87
   4  -2 -20   41.50    3.75
   4   2 -20   40.87    3.38
   4   2 -20   39.55    3.50
   4  -2 -20   48.70    4.03
   4   2 -20   48.36    4.04
   4   2 -20   43.53    3.83
   4   2 -19    4.97    1.67
   4  -2 -19    7.25    1.79
   4  -2 -19    4.53    1.74
   4  -2 -19    5.36    1.72
   4  -2 -19    7.93    1.91
   4  -2 -19    4.52    1.69
   4   2 -19    8.79    1.82
   4   2 -19    4.41    1.44
   4   2 -19    6.29    1.80
   4  -2 -19    2.99    1.73
   4  -2 -18  481.52   16.89
   4  -2 -18  516.68   17.04
   4  -2 -18  498.54   16.77
   4   2 -18  484.34   16.45
   4  -2 -18  509.02   17.03
   4   2 -18  481.87   16.22
   4   2 -18  486.46   16.94
  -4   2  18  435.47   24.38
   4   2 -18  471.88   24.94
  -4  -2  18  460.87   25.14
   4  -2 -18  424.50   24.18
   4  -2 -17   45.30    3.86
   4   2 -17   35.38    3.32
   4   2 -17   31.15    3.32
   4   2 -17   33.80    3.31
   4  -2 -17   37.14    3.47
   4  -2 -17   34.21    3.50
  -4   2  17   35.83    6.31
   4  -2 -17   29.25    5.83
   4   2 -16  403.70   13.60
   4  -2 -16  411.95   14.71
   4  -2 -16  429.85   14.75
   4  -2 -16  398.75   14.54
   4   2 -16  416.35   14.57
   4   2 -16  421.23   14.28
   4   2 -16  420.30   14.40
   4  -2 -16  413.11   14.56
  -4   2  16  407.13   21.80
  -4  -2  16  395.60   21.70
   4   2 -15  264.67    9.67
  -4   2  15  288.90   17.05
  -4  -2  15  243.18   15.82
   4   2 -14    4.83    2.47
   4   2 -14    4.38    1.21
  -4  -2  14    3.58    2.56
  -4   2  14    2.63    2.38
   4   2 -13   30.82    2.69
   4   2 -13   32.92    5.32
   4   2 -13   33.42    2.61
  -4   2  13   28.36    4.85
  -4  -2  13   29.01    4.85
   4   2 -12  702.35   20.28
  -4  -2  12  743.64   27.29
   4   2 -12  661.73   19.80
   4   2 -12  675.65   27.28
  -4  -2  12  682.44   26.61
  -4   2  12  677.81   26.46
   4   2 -11    3.88    1.13
  -4  -2  11    5.72    2.30
   4   2 -11    4.76    2.46
  -4  -2  11    7.75    2.34
  -4   2  11    4.37    1.96
   4   2 -10 1140.68   36.20
  -4  -2  10 1113.95   35.80
   4   2 -10 1078.09   35.00
   4  -2 -10 1078.57   35.27
  -4  -2  10 1055.56   35.43
  -4   2  10 1083.49   35.16
  -4  -2   9  131.67    8.40
   4   2  -9  131.42    8.44
   4  -2  -9  134.69    8.14
  -4   2   9  131.47    8.06
  -4  -2   9  120.38    8.02
   4   2  -9  117.84    7.63
  -4  -2   8   45.24    4.61
   4   2  -8   51.43    4.79
  -4  -2   8   44.98    4.47
   4   2  -8   47.61    4.40
   4  -2  -8   53.70    4.68
  -4   2   8   36.26    3.98
  -4  -2   7   10.85    2.35
   4  -2  -7   14.28    2.39
   4   2  -7   14.19    2.45
   4   2  -7   12.47    2.16
  -4  -2   7   13.72    2.43
  -4   2   7   11.68    2.36
  -4  -2   6  118.12    6.78
  -4   2   6  105.11    5.93
  -4  -2   6   92.40    5.87
   4  -2  -6  105.11    6.02
   4   2  -6  102.13    5.85
   4   2  -5  216.86    8.76
   4  -2  -5  203.81    8.65
  -4  -2   5  206.55    8.71
   4   2  -5  208.82    8.62
  -4   2   5  213.14    8.66
   4   2  -4 1941.63   50.90
  -4   2   4 1906.22   50.74
   4  -2  -4 1871.40   50.80
  -4  -2   4 1892.37   50.88
   4   2  -4 1920.06   50.80
   4   2  -3  865.20   23.66
   4  -2  -3  818.94   23.58
   4   2  -3  828.77   23.53
   4   2  -2    5.12    1.03
   4  -2  -2    5.18    1.05
   4   2  -2    3.89    0.96
   4   2  -1  267.49    8.30
   4   2  -1  270.19    8.71
   4  -2  -1  264.61    8.67
   4   2   0 1631.82   42.06
   4  -2   0 1603.44   42.82
   4   2   0 1652.84   42.84
  -4   2  -1  229.64    9.09
   4   2   1  235.67    8.23
   4  -2   1  223.95    8.10
  -4  -2  -1  234.38    8.10
  -4   2  -1  217.73    8.00
  -4   2  -2 1592.68   45.24
  -4   2  -2 1609.54   44.21
  -4  -2  -2 1648.66   44.30
  -4   2  -2 1683.69   44.26
  -4  -2  -2 1695.07   44.31
  -4   2  -3   94.66    5.54
  -4   2  -3   93.50    5.10
  -4   2  -3  107.26    5.32
  -4  -2  -3   98.58    5.18
  -4  -2  -3   88.87    4.99
  -4   2  -4    7.03    1.72
  -4  -2  -4    8.21    1.80
  -4   2  -4    4.74    1.50
  -4   2  -4    6.38    1.60
  -4  -2  -4    2.89    1.26
  -4   2  -5  454.92   16.62
   4   2   5  432.03   12.89
  -4   2  -5  480.67   16.33
  -4  -2  -5  454.67   16.14
  -4  -2  -5  467.43   16.22
  -4   2  -5  486.24   16.51
   4  -2   6  267.67   11.88
  -4   2  -6  240.26   11.36
  -4  -2  -6  247.42   11.22
  -4   2  -6  252.54   11.22
  -4   2  -7   50.99    4.95
   4  -2   7   60.08    5.42
  -4  -2  -7   48.70    4.78
  -4   2  -7   52.38    4.95
  -4  -2  -8 2125.48   55.01
   4  -2   8 2099.69   61.04
  -4   2  -8 2077.52   60.93
   4   2   8 2055.53   60.76
  -4  -2  -8 2110.08   60.94
   4  -2   8 2116.12   61.21
   4  -2   9    6.80    2.31
  -4   2  -9    2.60    1.67
   4  -2   9    5.24    2.37
   4   2   9    4.47    1.74
  -4  -2  -9    5.70    1.23
  -4   2  -9    4.32    2.09
  -4   2  -9    4.32    1.11
  -4  -2  -9    5.13    2.18
  -4   2 -10    4.92    1.10
  -4   2 -10    2.81    2.11
   4   2  10    4.37    2.29
  -4   2 -10    6.84    1.39
   4  -2  10    3.72    2.24
  -4  -2 -10    2.94    2.21
  -4  -2 -10    4.87    1.27
   4  -2  10    4.80    2.41
  -4   2 -10    7.11    1.21
  -4   2 -10    2.21    2.00
   4  -2  11   95.80    8.83
  -4   2 -11  111.80    5.32
  -4  -2 -11   91.16    8.69
  -4  -2 -11  106.50    5.32
  -4   2 -11  107.88    9.09
   4   2  11   93.39    8.73
  -4   2 -11   98.71    9.01
   4  -2  11  122.85    9.42
  -4  -2 -12   23.74    2.53
  -4   2 -12   27.53    2.58
  -4   2 -12   18.64    4.21
   4   2  12   29.67    5.27
   4  -2  12   17.82    4.45
  -4  -2 -12   18.78    4.29
  -4   2 -12   19.47    4.40
   4  -2  12   25.05    4.57
  -4   2 -13    3.06    2.77
   4  -2  13    3.63    2.17
  -4   2 -13    0.98    2.51
  -4   2 -13    3.21    1.30
   4   2  13    2.06    2.46
  -4  -2 -13   -1.04    2.97
  -4  -2 -13    2.24    1.32
   4  -2  13   -1.03    3.10
  -4   2 -13    1.97    1.11
  -4  -2 -13    1.47    1.19
  -4  -2 -13    1.62    1.38
  -4  -2 -13    1.40    1.52
  -4   2 -13    1.41    1.23
  -4  -2 -13    1.14    1.13
  -4   2 -13    1.70    1.09
  -4  -2 -13    1.43    1.19
   4  -2  14 1638.45   52.85
  -4  -2 -14 1557.00   42.94
  -4   2 -14 1402.31   52.39
  -4  -2 -14 1542.13   54.04
   4  -2  14 1576.03   54.20
   4   2  14 1487.69   53.66
  -4   2 -14 1553.01   42.72
  -4   2 -14 1508.73   42.79
  -4   2 -14 1458.08   42.14
  -4  -2 -14 1520.58   43.00
  -4   2 -14 1512.37   42.84
  -4  -2 -14 1594.06   44.03
  -4   2 -14 1540.03   42.96
  -4  -2 -14 1534.22   43.51
  -4  -2 -14 1579.49   43.04
  -4  -2 -14 1533.34   42.71
   4  -2  14 1529.92   42.38
  -4  -2 -14 1513.30   42.82
   4  -2  15    8.35    3.41
  -4   2 -15    2.28    1.79
  -4   2 -15    4.58    1.59
   4   2  15    1.21    1.89
  -4  -2 -15    4.15    1.48
  -4  -2 -15    5.99    2.87
  -4  -2 -15    5.77    1.85
  -4   2 -15    4.45    1.61
  -4   2 -15    4.41    1.35
  -4  -2 -15    5.60    1.84
  -4  -2 -15    3.46    1.54
  -4   2 -15    2.54    1.35
  -4  -2 -15    5.79    1.67
  -4   2 -15    5.66    1.73
  -4  -2 -15    3.32    1.52
  -4  -2 -15    3.50    1.50
  -4  -2 -16  111.72    6.25
  -4   2 -16   98.44    5.80
  -4  -2 -16   96.96    6.40
  -4   2 -16   95.56    5.96
  -4  -2 -16   97.76    6.17
  -4   2 -16  105.10    6.11
  -4   2 -16  104.83    6.05
  -4  -2 -16  101.26    5.97
  -4  -2 -16   98.51    5.85
  -4  -2 -16   96.14    5.89
  -4   2 -17   99.79    5.81
  -4  -2 -17  110.63    6.22
  -4  -2 -17   99.59    5.85
  -4  -2 -17   93.69    5.80
  -4   2 -17   97.04    5.91
  -4   2 -17   99.31    5.82
  -4   2 -17  107.29    6.05
  -4  -2 -17   96.93    6.34
  -4   2 -17  103.55    5.94
  -4  -2 -17  105.59    6.15
  -4  -2 -18   23.65    2.81
  -4  -2 -18   24.73    3.24
  -4   2 -18   26.33    2.95
  -4   2 -18   24.02    2.76
  -4  -2 -18   21.93    2.81
  -4  -2 -18   23.01    2.79
  -4   2 -18   25.92    2.92
  -4   2 -19    3.96    1.42
  -4   2 -19    2.53    1.30
  -4  -2 -19    2.72    1.60
  -4  -2 -19    4.11    1.44
  -4  -2 -19    3.99    1.27
  -4   2 -19    5.55    1.49
  -4  -2 -19    4.45    1.54
  -4   2 -20  719.16   22.01
  -4  -2 -20  705.99   21.84
  -4  -2 -20  704.23   21.12
  -4  -2 -20  672.22   20.85
  -4   2 -20  664.21   21.09
  -4   2 -21   13.31    2.04
  -4  -2 -21   11.25    2.00
  -4  -2 -21   13.10    1.89
  -4   2 -21   13.29    1.84
  -4  -2 -22    5.86    1.35
  -4   2 -22    5.98    1.45
  -4  -2 -22    5.82    1.25
  -4   2 -22    7.09    1.40
  -4   2 -22   10.03    1.53
  -4   2 -23   45.93    2.66
  -4  -2 -23   41.36    2.55
  -4  -2 -23   44.04    2.40
  -4   2 -23   43.00    2.40
   4   4 -25    0.99    0.59
   4   4 -24    9.97    1.43
   4   4 -24    6.49    1.15
   4  -4 -24    7.63    1.18
   4  -4 -24    7.61    1.17
   4   4 -24    5.90    0.91
  -4   4  23   92.20    4.12
   4  -4 -23   88.63    4.28
   4  -4 -23  100.38    4.75
   4   4 -23   87.66    4.23
   4  -4 -23   98.55    4.68
   4  -4 -23  102.04    4.68
   4   4 -22   92.40    4.56
  -4   4  22   96.26    4.63
   4   4 -22   95.19    5.30
   4  -4 -22   95.39    4.90
   4  -4 -22   98.05    5.14
   4   4 -22   98.65    5.02
   4   4 -22   95.05    4.76
   4  -4 -21   22.25    2.31
   4   4 -21   21.31    2.24
   4  -4 -21   23.69    2.65
   4   4 -21   26.23    3.02
   4  -4 -21   25.71    2.68
   4   4 -21   24.56    2.66
   4   4 -21   23.28    2.68
   4   4 -21   21.23    2.38
   4  -4 -20  303.26   11.04
   4   4 -20  287.67   10.91
   4   4 -20  304.71   11.23
   4   4 -20  319.17   11.66
   4   4 -20  305.07   11.63
   4   4 -20  321.86   11.49
  -4  -4  20  305.61   10.91
   4   4 -20  299.35   11.95
   4  -4 -20  336.54   11.98
   4   4 -20  308.88   12.12
   4   4 -19   57.91    3.92
   4  -4 -19   55.58    3.86
   4   4 -19   48.72    4.03
   4   4 -19   51.98    4.17
   4   4 -19   46.05    3.80
  -4  -4  19   58.68    4.00
   4   4 -19   49.71    4.29
   4   4 -19   52.62    4.39
   4  -4 -19   54.75    4.34
   4   4 -18   36.67    3.23
   4  -4 -18   42.37    3.39
   4   4 -18   38.15    3.86
   4   4 -18   42.22    3.99
   4  -4 -18   41.57    3.82
   4   4 -18   42.87    3.90
   4   4 -18   42.15    3.72
   4   4 -18   42.70    3.75
  -4  -4  18   40.81    3.49
   4   4 -17  249.03   10.14
  -4  -4  17  254.18   16.67
   4  -4 -17  264.79   10.10
   4  -4 -17  255.44   16.66
   4   4 -17  254.69   10.03
   4   4 -17  259.07   11.02
   4  -4 -17  271.21   11.01
   4   4 -17  264.15   11.03
   4   4 -17  245.71    9.59
   4   4 -17  256.46   10.63
   4   4 -17  248.35   10.44
   4   4 -17  275.34   10.76
  -4  -4  17  265.53   10.36
   4   4 -16   20.28    5.03
   4   4 -16   21.43    2.57
  -4  -4  16   14.19    4.03
   4  -4 -16    7.83    3.90
   4   4 -16   10.65    4.23
   4   4 -16   21.35    2.87
   4  -4 -16   23.92    2.93
   4   4 -16   22.22    2.39
   4   4 -16   19.39    2.51
   4   4 -16   22.04    2.98
   4   4 -16   23.22    2.81
  -4  -4  16   25.15    2.81
   4   4 -15   70.09    8.84
   4   4 -15   66.57    4.47
   4  -4 -15   64.75    7.63
  -4  -4  15   66.13    7.80
  -4   4  15   66.62    7.68
   4   4 -15   65.33    7.67
   4   4 -15   73.24    4.93
   4  -4 -15   67.08    4.80
   4   4 -15   70.81    4.93
   4   4 -15   71.97    4.38
   4   4 -15   64.62    4.52
  -4  -4  15   72.64    4.68
   4   4 -14  819.38   25.27
   4   4 -14  850.18   35.39
  -4  -4  14  830.00   32.85
  -4   4  14  794.93   32.10
   4  -4 -14  878.24   25.97
   4   4 -14  851.74   25.79
   4   4 -14  871.48   25.87
   4   4 -14  881.62   25.09
   4   4 -14  835.86   25.22
  -4  -4  14  848.10   25.41
   4   4 -13   19.86    2.43
  -4  -4  13   18.90    4.43
  -4  -4  13   17.33    2.05
   4   4 -13   21.29    2.35
   4   4 -13   18.94    4.63
  -4  -4  13   18.06    4.03
  -4   4  13   16.35    3.89
  -4  -4  12   36.11    2.82
   4   4 -12   37.18    3.12
  -4  -4  12   34.14    5.68
   4   4 -12   35.14    5.67
   4   4 -12   41.68    3.21
  -4   4  12   37.12    5.08
  -4  -4  12   34.40    5.01
   4   4 -11  599.29   18.53
  -4  -4  11  633.69   26.27
   4   4 -11  646.46   25.99
  -4  -4  11  589.07   23.76
  -4   4  11  576.62   23.14
   4   4 -10    7.36    1.46
   4  -4 -10    5.57    1.32
  -4  -4  10    3.01    1.73
  -4   4  10    4.96    2.06
   4   4 -10    8.00    2.47
   4   4  -9   46.35    3.15
   4  -4  -9   47.53    3.01
  -4  -4   9   43.28    4.82
  -4   4   9   44.74    4.63
   4   4  -8 1011.21   27.80
   4   4  -8 1004.39   33.31
  -4  -4   8  984.31   34.31
  -4  -4   8  989.92   31.56
  -4   4   8  985.91   31.06
  -4  -4   7   28.68    4.15
   4   4  -7   24.74    3.57
  -4  -4   7   14.96    2.49
  -4   4   7   17.38    2.54
  -4  -4   6  201.77   10.94
   4   4  -6  206.01   10.37
   4   4  -6  192.99    8.39
  -4  -4   6  190.08    8.53
  -4   4   6  206.22    8.60
   4  -4  -6  194.94    8.45
  -4  -4   5  366.02   15.19
   4   4  -5  361.97   14.28
   4  -4  -5  340.20   11.79
   4   4  -5  335.84   11.73
   4   4  -4   10.00    2.13
  -4  -4   4    5.00    1.85
   4  -4  -4    6.24    1.19
   4   4  -4    8.24    1.29
   4   4  -3   34.13    3.44
  -4  -4   3   35.09    3.72
   4   4  -3   33.03    2.17
   4  -4  -3   27.64    2.03
   4   4  -2 3334.78   82.31
   4  -4  -2 3017.94   78.57
   4   4  -1  480.11   16.11
  -4   4   1  485.30   17.96
   4  -4  -1  440.41   13.19
  -4  -4   1  489.52   12.93
  -4   4   1  467.08   13.08
   4   4   0  132.40    6.61
  -4   4   0  128.42    7.78
  -4  -4   0  127.08    4.52
   4   4   0  113.89    4.50
   4  -4   0  129.28    4.78
  -4   4   0  129.25    4.70
   4   4   1  473.41   15.75
  -4   4  -1  469.85   17.89
   4   4   1  468.62   13.54
   4  -4   1  452.64   13.60
  -4   4  -1  439.40   13.59
   4   4   2  538.90   17.77
   4  -4   2  542.07   16.16
   4   4   2  527.96   16.04
   4  -4   3   26.88    3.70
   4  -4   3   28.85    2.62
   4   4   3   28.85    2.62
   4  -4   4 1345.43   38.64
   4   4   4 1307.49   38.39
  -4   4  -5  268.28    9.04
   4  -4   5  242.39   10.92
   4   4   5  242.44   10.78
  -4   4  -6  272.83   14.03
  -4   4  -6  277.86    9.53
  -4   4  -6  289.02   12.09
   4  -4   6  256.37   12.11
   4   4   6  269.69   12.11
  -4  -4  -6  276.71   11.94
  -4  -4  -7  273.70    9.15
  -4   4  -7  260.39    9.46
  -4   4  -7  265.80    9.43
  -4   4  -7  248.21   13.82
   4  -4   7  285.38   14.73
  -4   4  -7  253.46   11.96
   4  -4   7  253.96   12.43
   4   4   7  240.96   12.07
  -4  -4  -7  268.33   12.31
  -4   4  -8   14.37    1.94
  -4   4  -8   18.58    2.13
  -4  -4  -8   17.07    1.94
  -4   4  -8   13.22    1.78
  -4   4  -8   14.91    2.01
  -4   4  -8   14.16    3.39
   4  -4   8   15.47    3.52
   4   4   8   15.09    3.13
   4  -4   8   11.34    2.93
  -4  -4  -8   17.08    1.67
  -4  -4  -8   15.33    2.92
  -4   4  -8   14.43    2.93
  -4  -4  -9   11.81    1.77
  -4   4  -9   12.15    1.79
  -4   4  -9   12.94    1.79
  -4   4  -9   12.92    1.86
  -4   4  -9   15.13    1.97
   4  -4   9   17.77    3.92
  -4   4  -9   15.44    3.77
   4  -4   9   15.56    3.31
  -4  -4  -9   14.49    1.63
  -4  -4  -9   14.53    3.04
   4   4   9   18.50    3.60
  -4   4  -9   11.57    2.78
  -4   4 -10  665.09   20.47
  -4  -4 -10  701.10   20.89
  -4   4 -10  669.41   20.55
  -4   4 -10  661.06   20.84
  -4   4 -10  693.66   20.77
  -4   4 -10  692.52   20.01
  -4   4 -10  709.87   26.54
  -4  -4 -10  700.58   26.77
   4  -4  10  717.83   27.40
  -4  -4 -10  680.03   20.05
   4   4  10  709.50   27.13
   4  -4  10  686.51   28.92
  -4   4 -10  680.68   20.65
  -4   4 -11  290.17   17.40
  -4   4 -11  274.21   10.18
   4  -4  11  278.09   17.02
   4   4  11  293.52   16.07
  -4   4 -11  252.42   14.56
  -4   4 -11  276.14    9.75
   4  -4  11  239.00   14.83
  -4  -4 -11  289.60   15.83
  -4  -4 -11  265.74    9.76
  -4  -4 -11  281.62   11.35
  -4  -4 -11  282.99   11.42
  -4   4 -11  284.47   10.68
  -4   4 -11  270.36   10.55
  -4   4 -11  258.19    9.85
  -4  -4 -11  277.96   10.50
  -4   4 -11  258.25    9.87
  -4   4 -11  257.74   10.03
  -4   4 -11  261.69   10.31
  -4   4 -11  274.94   10.63
  -4   4 -11  267.36   10.44
   4  -4  11  273.07   10.68
  -4   4 -12  195.38   14.66
   4  -4  12  224.18   15.44
  -4   4 -12  207.56    8.42
   4  -4  12  187.89   13.41
  -4  -4 -12  200.16   13.49
  -4  -4 -12  194.90    8.15
  -4   4 -12  193.69   13.05
  -4   4 -12  193.07    8.00
   4   4  12  205.10   13.87
  -4  -4 -12  205.17    8.89
  -4  -4 -12  203.28    9.39
  -4   4 -12  210.73    9.02
  -4   4 -12  195.75    8.47
  -4   4 -12  213.98    9.04
  -4  -4 -12  196.42    9.41
  -4  -4 -12  222.94    9.05
  -4   4 -12  204.23    8.42
  -4   4 -12  200.89    8.11
  -4   4 -12  202.37    8.88
  -4   4 -12  210.91    9.06
  -4  -4 -12  210.21    8.78
   4  -4  12  212.30    9.06
  -4   4 -13  146.95    6.87
  -4   4 -13  185.23   14.59
   4  -4  13  139.23   12.63
  -4  -4 -13  135.19   11.81
   4  -4  13  147.55   12.13
  -4  -4 -13  159.90    7.15
  -4   4 -13  140.38   11.48
  -4   4 -13  141.32    6.72
  -4   4 -13  152.88    7.59
  -4  -4 -13  164.39    8.25
  -4  -4 -13  157.30    8.26
  -4   4 -13  171.40    7.96
  -4   4 -13  159.84    7.38
  -4  -4 -13  166.24    7.78
  -4   4 -13  145.50    6.86
  -4   4 -13  154.89    7.69
  -4  -4 -13  155.50    7.40
   4  -4  13  160.37    7.77
  -4   4 -14   28.44    2.73
   4  -4  14   29.38    6.25
  -4   4 -14   35.89    6.48
  -4  -4 -14   33.40    3.11
   4  -4  14   25.04    5.56
  -4   4 -14   29.04    2.87
  -4  -4 -14   33.92    6.01
  -4   4 -14   35.65    3.52
  -4  -4 -14   30.29    3.46
  -4   4 -14   29.34    3.03
  -4  -4 -14   36.46    3.94
  -4   4 -14   30.51    3.31
  -4  -4 -14   34.36    3.44
  -4   4 -14   35.32    3.00
  -4  -4 -14   29.19    3.09
  -4   4 -14   35.32    3.50
   4  -4  14   33.93    3.41
  -4   4 -15    2.41    1.29
  -4  -4 -15    1.68    1.13
  -4   4 -15    4.37    1.51
  -4  -4 -15    2.78    1.73
  -4   4 -15    1.03    1.46
  -4  -4 -15    2.52    1.60
  -4  -4 -15    3.41    1.64
  -4  -4 -15    2.00    1.35
  -4   4 -15    0.68    1.40
  -4   4 -15    3.06    1.57
  -4  -4 -15    4.54    1.62
   4  -4  15    3.75    1.57
  -4   4 -16  402.92   13.71
  -4  -4 -16  406.15   13.84
  -4   4 -16  407.19   14.58
  -4   4 -16  399.85   14.61
  -4   4 -16  364.04   13.71
  -4  -4 -16  386.09   14.98
  -4  -4 -16  399.75   14.20
  -4  -4 -16  392.10   14.39
  -4   4 -16  381.93   14.43
  -4   4 -16  400.91   13.58
   4  -4  16  403.40   14.11
  -4   4 -17  123.89    6.57
  -4   4 -17  122.74    6.18
  -4  -4 -17  116.54    6.89
  -4   4 -17  118.79    6.56
  -4  -4 -17  114.31    6.19
  -4   4 -17  111.28    6.38
   4  -4  17  109.35    5.88
  -4   4 -18  361.33   13.24
  -4  -4 -18  379.58   13.94
  -4   4 -18  350.43   12.93
  -4  -4 -18  389.04   13.07
  -4   4 -18  358.14   13.32
  -4  -4 -18  381.00   13.06
   4  -4  18  348.33   12.35
  -4  -4 -19   69.13    4.85
  -4   4 -19   67.68    4.36
  -4   4 -19   81.65    4.73
  -4  -4 -19   81.24    4.52
  -4  -4 -19   74.62    4.30
  -4   4 -19   73.74    4.61
   4  -4  19   72.32    3.99
  -4   4 -20   11.21    1.83
  -4  -4 -20   11.68    2.01
  -4   4 -20   13.37    1.91
  -4   4 -20   10.77    1.74
  -4  -4 -20   13.96    1.86
  -4  -4 -21   54.13    3.46
  -4   4 -21   60.22    3.64
  -4  -4 -21   52.75    3.00
  -4   4 -21   52.38    3.18
  -4   4 -21   53.66    3.32
  -4  -4 -22  102.07    4.34
  -4   4 -22  104.62    4.44
  -4  -4 -22  104.79    4.30
  -4   4 -22   99.01    4.13
  -4   4 -22   96.56    4.18
   4  -6 -23   20.06    1.59
   4   6 -23   20.87    1.77
   4   6 -22   40.39    2.84
   4   6 -22   39.41    2.57
   4  -6 -22   38.94    2.65
   4   6 -21  183.80    7.52
   4   6 -21  185.47    7.53
   4  -6 -21  181.52    7.19
   4   6 -21  178.84    7.16
   4  -6 -21  182.30    7.04
   4  -6 -21  178.15    7.25
   4   6 -20   -0.26    1.19
   4  -6 -20    0.23    0.94
   4   6 -20    0.26    1.24
   4   6 -20    0.21    1.00
   4   6 -20    0.18    0.85
   4   6 -20   -0.24    1.06
   4  -6 -20   -0.45    1.18
  -4  -6  20    0.22    0.98
   4  -6 -20   -0.25    1.24
   4  -6 -19   61.33    4.24
   4   6 -19   71.39    4.90
   4   6 -19   67.07    4.69
   4  -6 -19   72.20    4.50
   4   6 -19   74.07    4.70
   4   6 -19   76.15    4.59
   4  -6 -19   72.13    4.61
   4   6 -19   69.93    4.17
  -4  -6  19   77.02    4.56
   4  -6 -19   79.89    4.87
   4   6 -18  126.13    5.93
   4   6 -18  134.03    7.11
   4   6 -18  137.89    7.12
   4  -6 -18  135.77    6.82
   4  -6 -18  131.98    6.68
   4   6 -18  133.88    6.29
   4   6 -18  138.67    6.84
   4   6 -18  128.25    6.84
   4  -6 -18  139.48    6.91
   4   6 -18  125.23    6.16
   4  -6 -18  138.49    7.08
  -4  -6  18  149.11    7.01
   4   6 -17  159.48    7.48
   4   6 -17  147.67    6.76
   4   6 -17  148.76    7.65
   4   6 -17  149.53    7.76
   4  -6 -17  151.93    7.52
   4  -6 -17  148.95    7.03
   4   6 -17  142.25    6.58
   4  -6 -17  140.95    7.15
   4   6 -17  151.84    7.00
   4  -6 -17  153.23    7.55
   4   6 -17  139.90    7.23
   4   6 -17  147.07    7.50
  -4  -6  17  151.16    7.44
   4  -6 -17  161.60    7.86
   4   6 -16  292.45   11.72
   4  -6 -16  301.88   11.97
   4  -6 -16  301.48   11.57
   4   6 -16  294.20   12.13
   4   6 -16  280.28   11.85
   4   6 -16  310.80   11.62
   4  -6 -16  316.40   11.89
   4  -6 -16  300.30   12.02
  -4  -6  16  310.58   11.98
   4  -6 -16  323.44   12.46
   4   6 -15  430.73   15.36
   4  -6 -15  437.17   15.54
   4   6 -15  436.27   15.65
   4   6 -15  422.41   15.40
   4  -6 -15  398.17   15.07
  -4  -6  15  425.06   14.38
   4   6 -15  437.71   15.09
   4  -6 -15  430.81   15.57
   4  -6 -15  414.34   14.97
  -4  -6  15  453.07   15.57
   4  -6 -15  440.33   15.77
   4   6 -14   52.58    8.03
   4  -6 -14   48.29    4.23
   4   6 -14   49.30    4.17
   4   6 -14   53.72    4.35
   4   6 -14   55.07    3.79
  -4  -6  14   47.21    3.69
   4   6 -14   49.50    4.01
   4  -6 -14   48.63    4.12
   4  -6 -14   45.46    3.93
   4  -6 -14   47.40    4.16
  -4  -6  14   50.57    4.14
   4  -6 -14   49.65    4.34
   4  -6 -14   51.57    4.14
   4   6 -13   82.94    9.84
   4   6 -13  100.33    5.95
   4  -6 -13  104.23    6.18
   4   6 -13  100.56    5.89
   4   6 -13  100.83    5.82
   4  -6 -13   96.93    5.86
  -4  -6  13  111.16    5.75
   4  -6 -13   93.86    6.00
  -4  -6  13   93.14    5.45
   4  -6 -13   99.79    5.89
   4  -6 -13   96.84    6.07
   4  -6 -13  102.26    6.00
  -4  -6  13   92.61    5.83
   4   6 -12  346.45   13.22
   4   6 -12  359.01   20.71
   4   6 -12  382.20   13.30
   4  -6 -12  363.05   13.48
   4   6 -12  361.15   13.29
  -4  -6  12  335.60   12.63
   4  -6 -12  351.40   13.25
  -4  -6  12  352.66   12.79
   4  -6 -12  369.72   13.55
   4  -6 -12  374.67   13.71
   4  -6 -12  350.76   13.30
  -4  -6  12  361.40   13.40
  -4  -6  11  314.42   19.39
   4   6 -11  350.10   19.61
   4   6 -11  339.44   12.65
   4   6 -11  335.50   12.29
   4  -6 -11  349.19   12.90
   4  -6 -11  349.30   12.86
   4  -6 -11  330.03   12.65
  -4  -6  11  336.60   12.29
   4  -6 -11  339.98   12.91
   4  -6 -11  346.50   12.85
   4   6 -11  329.31   12.38
  -4  -6  11  349.19   12.32
  -4  -6  10  441.57   14.74
   4   6 -10  465.18   15.07
   4  -6 -10  422.83   15.13
   4  -6 -10  416.53   15.13
   4  -6 -10  445.37   14.44
  -4  -6  10  458.42   23.09
   4   6 -10  432.60   15.06
  -4  -6   9  196.87    8.36
   4   6  -9  208.19    8.51
   4  -6  -9  216.04    8.31
  -4  -6   9  221.47   14.62
   4   6  -8   31.97    2.80
  -4  -6   8   29.96    2.77
  -4  -6   8   25.49    4.87
   4   6  -8   33.42    5.25
   4  -6  -8   32.08    2.75
  -4  -6   7  393.05   13.05
   4   6  -7  371.26   12.74
  -4  -6   7  395.39   19.64
   4  -6  -7  414.55   12.81
   4   6  -7  399.61   18.73
   4  -6  -7  367.53   12.55
  -4  -6   6  135.38    6.01
   4   6  -6  129.95    5.71
   4   6  -6  129.84    9.50
   4  -6  -6  125.11    5.69
   4  -6  -6  124.22    5.57
  -4  -6   6  130.46   10.20
   4   6  -5  543.47   16.85
  -4  -6   5  582.53   17.44
   4  -6  -5  581.66   17.11
   4   6  -5  593.97   23.08
   4  -6  -5  561.20   16.91
  -4  -6   5  584.35   23.84
   4  -6  -4  889.37   25.30
   4  -6  -4  896.26   25.19
  -4   6   4  889.43   32.88
   4   6  -4  919.81   31.30
   4  -6  -3  281.74    9.54
  -4  -6   3  272.71    9.56
   4  -6  -3  268.54    9.30
  -4   6   3  246.80   14.41
   4   6  -3  268.80   13.40
   4  -6  -2    2.60    0.98
  -4   6   2    3.72    2.34
  -4  -6   2    2.83    0.98
   4  -6  -2    2.32    1.33
   4   6  -2    2.75    1.80
   4  -6  -2    2.49    0.91
  -4  -6   1 1057.51   28.69
  -4   6   1 1005.80   28.11
   4  -6  -1 1044.42   28.70
  -4   6   1 1048.27   36.32
   4  -6  -1 1002.86   33.15
   4   6  -1 1056.95   33.74
  -4  -6   0  173.02    6.71
  -4   6   0  168.09    6.59
   4  -6   0  167.00    6.74
   4   6   0  166.33    9.70
   4  -6   0  188.08   10.46
  -4   6   0  178.42   11.53
  -4   6  -1  339.50   11.35
   4  -6   1  341.25   11.49
   4  -6   1  332.49   15.80
  -4   6  -1  347.49   17.30
   4   6   1  359.18   15.39
  -4  -6  -1  365.69   11.36
  -4   6  -2  596.77   18.02
   4   6   2  636.22   22.46
  -4   6  -2  594.89   17.56
  -4   6  -2  606.04   24.89
   4  -6   2  589.29   23.70
  -4   6  -3    0.43    0.83
  -4   6  -3    2.80    0.99
  -4   6  -3    4.73    2.57
   4  -6   3    0.71    1.58
   4   6   3    2.11    1.27
  -4   6  -4   38.04    3.03
   4  -6   4   30.75    4.90
  -4   6  -4   34.32    2.76
  -4   6  -4   37.80    5.59
  -4   6  -5 1075.31   30.47
  -4   6  -5 1040.68   38.47
   4  -6   5 1091.42   38.43
  -4   6  -5 1066.25   30.11
  -4   6  -6  234.03    9.53
  -4   6  -6  245.64   15.28
   4  -6   6  243.58   14.97
  -4   6  -6  250.38    9.40
  -4   6  -7  195.77    8.49
  -4   6  -7  192.74    8.54
  -4   6  -7  214.86    8.53
   4  -6   7  173.63   13.03
  -4   6  -8  589.40   18.88
   4  -6   8  581.12   26.97
  -4  -6  -8  595.67   19.77
  -4   6  -8  577.74   18.98
  -4  -6  -8  583.53   17.79
  -4   6  -8  583.83   18.89
  -4   6  -8  594.05   18.96
  -4   6  -8  596.35   18.82
  -4   6  -8  575.48   18.48
  -4  -6  -8  571.29   19.69
  -4  -6  -8  589.77   18.40
  -4  -6  -8  590.96   19.29
   4  -6   8  574.04   19.02
  -4   6  -9    2.96    1.39
   4  -6   9    2.20    2.44
  -4  -6  -9    3.39    1.84
  -4   6  -9    4.79    1.49
  -4  -6  -9    4.27    1.34
  -4   6  -9    1.20    1.18
  -4   6  -9    1.38    1.15
  -4  -6  -9    3.32    1.74
  -4   6  -9    2.93    1.35
  -4  -6  -9    2.62    1.29
  -4  -6  -9    1.89    1.23
  -4   6 -10    0.61    1.26
  -4  -6 -10    1.97    1.78
  -4   6 -10    1.50    1.12
  -4   6 -10    2.08    1.20
  -4  -6 -10    1.55    1.20
  -4   6 -10    1.22    1.18
  -4   6 -10    2.62    1.18
  -4  -6 -10    3.03    1.71
  -4   6 -10    2.14    1.39
  -4  -6 -10    1.00    1.20
  -4  -6 -10    1.44    1.08
   4  -6  11  770.73   34.34
  -4   6 -11  777.93   23.79
  -4   6 -11  812.41   24.30
  -4  -6 -11  764.68   25.07
  -4   6 -11  769.95   23.97
  -4  -6 -11  778.04   23.35
  -4  -6 -11  731.92   23.11
  -4   6 -11  756.87   23.52
  -4   6 -11  740.83   22.91
  -4   6 -11  786.80   23.85
  -4   6 -11  734.26   23.43
  -4   6 -11  766.49   23.73
  -4  -6 -11  791.71   24.97
  -4   6 -11  806.40   24.19
   4  -6  11  753.73   24.10
  -4  -6 -11  748.72   23.59
  -4  -6 -11  775.10   24.15
  -4   6 -12   47.30    3.87
  -4   6 -12   42.41    3.96
  -4  -6 -12   46.41    4.47
  -4   6 -12   47.72    3.76
  -4  -6 -12   44.08    3.67
  -4   6 -12   41.26    3.53
  -4  -6 -12   51.38    3.89
  -4   6 -12   50.78    3.97
  -4  -6 -12   54.42    4.63
  -4   6 -12   40.72    3.76
  -4   6 -12   45.82    4.03
  -4  -6 -12   42.55    3.82
  -4  -6 -12   44.22    3.86
   4  -6  12   53.29    4.29
  -4   6 -13   50.45    3.93
  -4  -6 -13   53.80    4.75
  -4   6 -13   53.14    4.39
  -4  -6 -13   59.50    4.24
  -4   6 -13   55.59    3.92
  -4   6 -13   51.64    3.99
  -4  -6 -13   51.59    3.93
  -4  -6 -13   44.72    4.31
  -4   6 -13   53.03    4.16
   4  -6  13   56.66    4.43
  -4  -6 -13   49.71    4.07
  -4   6 -14  264.05   10.17
  -4  -6 -14  254.90   11.42
  -4   6 -14  253.61   10.84
  -4   6 -14  278.70   10.34
  -4   6 -14  249.94    9.73
  -4  -6 -14  244.46    9.94
  -4  -6 -14  273.57   11.30
  -4   6 -14  259.65   10.64
   4  -6  14  275.73   10.91
  -4  -6 -14  248.71   10.01
  -4   6 -15   12.94    1.91
  -4  -6 -15   12.32    2.66
  -4  -6 -15   14.34    2.07
  -4   6 -15   11.25    2.08
  -4   6 -15   13.42    2.44
  -4  -6 -15   13.41    2.35
   4  -6  15   12.34    2.20
  -4  -6 -16    6.85    2.02
  -4   6 -16    8.02    2.02
  -4  -6 -16    6.52    1.59
  -4  -6 -16    7.20    1.89
   4  -6  16    6.47    1.77
  -4  -6 -16    8.14    1.90
  -4   6 -16    7.28    1.95
  -4   6 -16    7.68    1.83
  -4  -6 -17  257.21   10.60
  -4   6 -17  258.84   10.38
  -4   6 -17  284.77   10.51
  -4  -6 -17  260.05   10.36
   4  -6  17  261.52    9.94
  -4  -6 -17  272.41   10.22
  -4   6 -17  271.58   10.25
  -4   6 -17  265.73    9.56
  -4   6 -18   33.79    2.90
  -4  -6 -18   28.53    2.94
  -4   6 -18   31.98    2.95
   4  -6  18   34.38    2.77
  -4  -6 -18   36.29    3.07
  -4   6 -18   32.50    2.82
  -4  -6 -18   27.52    2.56
  -4   6 -19   11.09    1.60
  -4  -6 -19   12.83    1.79
  -4   6 -19   11.05    1.72
  -4  -6 -19   13.43    1.89
   4  -6  19   12.71    1.55
  -4   6 -19   11.72    1.68
  -4  -6 -19    8.76    1.29
  -4   6 -20  229.77    7.47
  -4   6 -20  209.11    7.07
  -4   6 -20  224.71    7.28
   4  -6  20  198.97    6.67
  -4   6 -20  211.85    7.21
   4  -8 -21   46.01    2.25
   4   8 -21   50.08    2.33
   4   8 -20   50.89    2.84
   4   8 -20   54.32    3.05
   4  -8 -20   53.05    2.95
   4   8 -20   57.22    3.04
   4   8 -19    0.17    0.92
   4  -8 -19    0.91    0.95
   4   8 -19    0.94    1.11
   4   8 -19    1.10    1.03
   4   8 -19    0.64    0.85
   4   8 -18   65.78    3.89
   4   8 -18   64.44    4.03
   4   8 -18   64.17    3.85
   4  -8 -18   62.91    3.95
   4   8 -17  237.78    9.02
   4   8 -17  235.62    9.34
   4   8 -17  255.18    9.76
   4   8 -17  253.45    9.31
   4   8 -17  250.42    9.00
   4   8 -17  256.21    9.60
   4  -8 -17  243.01    9.12
   4  -8 -17  243.10    9.64
  -4  -8  17  255.34    9.61
   4   8 -16   31.13    2.93
   4   8 -16   33.61    3.13
   4   8 -16   29.85    3.14
   4   8 -16   33.31    2.81
   4   8 -16   29.66    2.79
   4   8 -16   35.66    3.12
   4  -8 -16   35.97    3.08
  -4  -8  16   33.91    3.20
   4  -8 -16   34.86    3.39
   4  -8 -16   41.23    3.27
   4   8 -15  132.60    6.67
   4   8 -15  132.00    6.56
   4   8 -15  128.92    6.76
   4  -8 -15  122.60    6.07
   4   8 -15  132.49    6.65
   4   8 -15  130.50    6.46
   4   8 -15  127.91    6.55
  -4  -8  15  129.71    6.14
   4  -8 -15  126.89    6.51
  -4  -8  15  126.83    6.64
   4  -8 -15  144.10    7.21
   4  -8 -15  123.35    6.53
   4   8 -14   81.12    5.13
   4   8 -14   75.98    5.10
   4  -8 -14   74.83    4.74
   4   8 -14   74.48    4.95
   4   8 -14   78.82    4.73
   4   8 -14   85.48    5.26
  -4  -8  14   72.93    4.67
   4  -8 -14   70.17    4.86
   4  -8 -14   81.99    5.48
   4   8 -13    8.73    1.79
   4  -8 -13    6.26    1.61
   4   8 -13    8.11    1.87
   4   8 -13    7.59    1.76
   4   8 -13    8.53    1.87
   4  -8 -13    8.38    2.05
  -4  -8  13    7.44    1.76
   4   8 -13    8.46    1.94
   4  -8 -13   10.41    2.19
  -4  -8  12   80.78    5.06
   4   8 -12   84.07    5.35
   4   8 -12   82.90    5.36
   4   8 -12   74.62    4.97
   4  -8 -12   84.22    5.33
   4  -8 -12   77.45    5.26
  -4  -8  12   75.61    5.10
  -4  -8  12   78.29    5.34
   4  -8 -12   75.91    5.54
  -4  -8  11  295.10   11.65
   4   8 -11  299.15   11.87
   4   8 -11  294.80   11.74
   4   8 -11  310.11   11.59
   4  -8 -11  316.26   12.02
   4   8 -11  284.83   11.92
  -4  -8  11  307.96   11.97
   4  -8 -11  311.49   12.09
   4  -8 -11  291.18   12.31
  -4  -8  11  301.78   12.16
   4  -8 -11  299.07   11.17
   4   8 -10  169.33    8.12
  -4  -8  10  160.49    7.88
  -4  -8  10  171.79    8.26
   4  -8 -10  169.68    8.55
  -4  -8  10  157.11    8.15
   4   8 -10  170.88    7.74
   4  -8 -10  179.92    8.32
  -4   8   9   27.37    5.50
  -4  -8   9   24.60    2.90
   4   8  -9   30.92    3.15
  -4  -8   9   34.17    3.50
  -4  -8   9   27.38    3.07
   4  -8  -9   26.24    3.15
  -4  -8   9   25.38    3.10
   4  -8  -9   23.85    3.26
   4  -8  -9   27.78    3.17
   4  -8  -8  103.61    5.30
  -4   8   8   86.20    9.84
  -4  -8   8  102.65    5.95
   4   8  -8   96.14    5.78
  -4  -8   8  103.51    6.18
   4  -8  -8   89.70    6.04
  -4  -8   8  109.69    6.27
   4  -8  -8   97.57    6.09
  -4  -8   8  104.29    6.01
   4  -8  -8  106.46    6.11
  -4   8   7   13.48    4.21
   4   8  -7   14.84    2.21
   4   8  -7   13.82    3.81
  -4  -8   7   15.82    2.37
   4  -8  -7   15.07    2.03
  -4  -8   7   21.39    2.54
  -4  -8   7   10.93    2.16
  -4  -8   7   14.28    2.45
   4  -8  -7   22.56    3.04
   4  -8  -7   15.26    2.47
  -4  -8   7   21.15    2.69
   4  -8  -7   17.10    2.53
   4   8  -6  106.03   10.05
   4   8  -6  107.40    5.85
   4  -8  -6  115.54    5.60
   4  -8  -6  114.33    5.80
  -4   8   6   96.63   10.33
  -4  -8   6  110.42    6.13
  -4  -8   6  114.42    6.09
   4  -8  -6  115.21    6.40
   4  -8  -6  111.68    6.51
  -4  -8   6  111.03    6.25
  -4  -8   6  107.47    6.12
   4  -8  -6  124.63    6.53
   4   8  -5  301.14   17.15
   4  -8  -5  285.95   10.86
   4   8  -5  289.65   11.05
  -4   8   5  299.12   18.41
   4  -8  -5  295.97   10.66
  -4  -8   5  327.58   11.79
   4  -8  -5  297.85   11.93
  -4  -8   5  294.68   11.49
   4  -8  -5  289.19   11.59
   4  -8  -5  345.70   12.20
   4  -8  -4  127.43    6.17
   4   8  -4  103.59    9.60
  -4   8   4  116.84   11.24
  -4  -8   4  130.00    6.58
   4   8  -4  125.58    6.10
   4  -8  -4  122.46    5.88
   4  -8  -4  131.29    6.78
  -4  -8   4  123.38    6.93
  -4  -8   4  142.86    6.92
   4  -8  -4  132.55    6.73
  -4  -8   4  134.35    6.78
   4  -8  -4  139.55    6.81
  -4  -8   4  127.55    6.49
   4  -8  -4  139.60    7.13
  -4   8   3    5.34    2.73
   4  -8  -3    2.43    1.04
   4  -8  -3    1.49    1.10
   4  -8  -3    1.53    1.27
  -4  -8   3    2.78    1.11
  -4  -8   3    2.03    1.34
  -4  -8   3    1.79    1.11
  -4  -8   3    0.91    1.13
   4  -8  -3    3.79    1.35
   4  -8  -3    2.25    1.14
   4  -8  -2   98.52    5.22
  -4   8   2  101.85   10.29
   4  -8  -2  108.44    5.88
  -4  -8   2   97.13    5.62
  -4  -8   2   87.24    5.63
  -4  -8   2   85.57    5.10
  -4  -8   2   82.95    5.27
   4  -8  -2   98.42    5.36
   4  -8  -2   92.48    5.39
   4  -8  -2   89.50    5.14
  -4  -8   2   92.23    4.86
  -4   8   2   99.35    4.96
   4  -8  -1  266.41   10.05
  -4   8   1  261.71    9.73
  -4   8   1  258.54   16.85
  -4  -8   1  243.42   10.64
  -4  -8   1  272.04   10.80
  -4  -8   1  268.35   10.70
  -4  -8   1  278.43   10.47
   4  -8  -1  281.86   10.51
  -4  -8   1  277.82    9.71
  -4   8   1  262.17    9.85
   4  -8   0  376.07   13.04
  -4   8   0  390.62   21.35
  -4   8   0  371.68   12.86
  -4  -8   0  374.04   13.83
  -4  -8   0  363.92   13.52
   4  -8   0  390.90   13.66
  -4  -8   0  382.86   13.35
  -4  -8   0  396.25   13.65
   4  -8   0  384.83   13.41
  -4   8   0  382.22   12.78
  -4   8   0  377.92   13.09
   4  -8   1  828.51   24.63
  -4   8  -1  851.74   34.90
  -4   8  -1  844.36   24.70
  -4  -8  -1  816.29   25.24
  -4  -8  -1  867.55   25.25
  -4  -8  -1  766.25   24.90
  -4  -8  -1  853.81   25.34
  -4  -8  -1  801.13   24.73
   4  -8   1  842.31   25.23
  -4   8  -1  859.75   24.95
  -4   8  -1  856.42   24.57
   4  -8   1  816.34   24.91
  -4   8  -2    9.90    1.79
  -4   8  -2    6.54    2.97
  -4  -8  -2    7.69    1.66
   4  -8   2    6.47    1.61
  -4  -8  -2    7.13    1.56
  -4  -8  -2    9.89    2.05
  -4  -8  -2    8.30    1.87
  -4  -8  -2    5.49    1.60
  -4   8  -2   10.59    1.90
   4  -8   2   10.75    1.94
  -4   8  -2   10.41    1.90
  -4   8  -3    4.50    1.47
   4  -8   3    4.79    2.30
  -4   8  -3    3.33    2.25
  -4  -8  -3    6.48    1.88
  -4  -8  -3    4.28    1.57
  -4  -8  -3    5.17    1.46
   4  -8   3    4.08    1.38
   4  -8   3    4.74    1.42
  -4  -8  -3    3.07    1.22
  -4   8  -3    4.97    1.50
   4  -8   3    4.35    1.56
  -4   8  -3    2.76    1.33
  -4   8  -4  119.18   11.53
   4  -8   4   96.83    9.95
  -4   8  -4  102.96    5.76
  -4  -8  -4   89.64    6.25
   4  -8   4  106.27    5.85
  -4  -8  -4  116.15    6.49
  -4  -8  -4   99.61    5.87
   4  -8   4   90.30    5.51
  -4   8  -4  101.26    5.86
  -4   8  -4  105.78    5.79
  -4   8  -5  198.82    8.68
  -4   8  -5  202.06   15.23
  -4  -8  -5  195.86    9.14
   4  -8   5  201.02    8.63
   4  -8   5  171.99    8.35
   4  -8   5  195.97    8.59
  -4  -8  -5  195.65    8.84
  -4   8  -5  190.92    8.54
  -4   8  -5  188.91    8.99
  -4   8  -5  185.41    8.64
  -4   8  -6  155.48   13.71
  -4   8  -6  156.40    7.73
   4  -8   6  166.58   13.49
  -4   8  -6  156.53    7.21
  -4   8  -6  170.43    7.83
  -4  -8  -6  176.56    8.29
   4  -8   6  154.94    7.53
  -4  -8  -6  173.81    8.50
  -4  -8  -6  156.15    7.04
   4  -8   6  164.09    7.95
  -4   8  -6  163.81    7.84
   4  -8   6  164.48    7.88
  -4   8  -6  150.99    7.74
  -4   8  -7  485.23   17.21
   4  -8   7  475.89   25.55
  -4   8  -7  496.58   26.22
  -4  -8  -7  481.49   18.33
  -4   8  -7  521.42   17.15
  -4   8  -7  526.43   16.72
  -4  -8  -7  510.00   17.68
   4  -8   7  519.46   17.55
   4  -8   7  519.44   17.02
  -4  -8  -7  517.18   16.46
  -4   8  -7  494.25   17.75
  -4   8  -7  537.91   17.67
  -4   8  -7  486.20   17.35
   4  -8   7  487.14   17.15
  -4   8  -8   20.23    2.79
  -4   8  -8   32.53    3.35
  -4   8  -8   26.17    3.11
  -4   8  -8   23.38    3.00
  -4   8  -8   24.85    3.01
  -4  -8  -8   22.95    3.07
   4  -8   8   23.11    2.97
  -4  -8  -8   28.34    3.51
  -4  -8  -8   25.04    2.62
   4  -8   8   22.97    2.68
  -4  -8  -8   23.16    3.42
  -4   8  -8   25.63    2.79
  -4   8  -8   25.89    2.92
  -4   8  -9   20.62    2.75
  -4   8  -9   22.67    2.92
  -4   8  -9   30.03    3.25
  -4   8  -9   23.38    2.68
  -4  -8  -9   28.42    3.08
  -4  -8  -9   29.50    3.71
  -4   8  -9   25.26    2.91
  -4  -8  -9   23.41    2.65
   4  -8   9   20.74    2.81
  -4  -8  -9   25.34    3.30
   4  -8   9   20.54    2.52
  -4  -8  -9   20.65    3.02
  -4   8 -10   89.27    5.61
  -4   8 -10   82.47    5.44
  -4   8 -10   82.24    5.41
  -4   8 -10   92.80    5.70
  -4   8 -10   82.69    5.49
  -4   8 -10   90.12    5.38
  -4  -8 -10   89.94    5.32
  -4   8 -10  100.27    5.62
  -4   8 -10   88.01    5.15
  -4  -8 -10   83.96    5.96
  -4  -8 -10   76.58    5.51
   4  -8  10   86.95    4.88
  -4  -8 -10   82.83    5.72
   4  -8  10   98.50    5.85
  -4  -8 -10   81.06    4.93
  -4   8 -11   78.26    5.10
  -4   8 -11   84.47    5.33
  -4   8 -11   83.00    5.26
  -4   8 -11   73.49    4.95
  -4   8 -11   80.93    5.12
   4  -8  11   72.90    4.91
  -4   8 -11   77.73    4.81
  -4   8 -11   84.63    4.94
  -4  -8 -11   82.44    5.76
  -4  -8 -11   76.92    4.76
  -4   8 -11   73.82    4.85
   4  -8  11   75.29    5.14
  -4  -8 -11   77.01    5.34
  -4  -8 -11   76.91    5.32
  -4   8 -12  148.13    7.14
  -4   8 -12  136.27    7.11
  -4   8 -12  143.74    7.11
  -4   8 -12  138.14    6.86
  -4   8 -12  140.76    6.44
   4  -8  12  143.63    7.05
  -4   8 -12  151.30    7.03
  -4  -8 -12  153.85    7.89
  -4   8 -12  136.84    6.64
  -4  -8 -12  146.89    7.30
   4  -8  12  143.69    7.17
  -4  -8 -12  137.52    7.32
  -4   8 -13  175.95    7.68
  -4   8 -13  163.46    7.80
  -4   8 -13  173.11    7.64
  -4   8 -13  176.13    7.48
   4  -8  13  154.07    7.36
  -4   8 -13  154.78    7.13
   4  -8  13  171.21    7.14
  -4  -8 -13  177.86    8.30
  -4  -8 -13  171.09    8.03
  -4  -8 -13  161.57    7.52
  -4   8 -14    2.62    1.10
  -4   8 -14    2.74    1.49
  -4   8 -14    3.33    1.20
  -4   8 -14    3.86    1.12
   4  -8  14    2.45    1.25
  -4   8 -14    4.60    1.30
  -4  -8 -14    4.95    1.79
  -4   8 -14    3.04    1.39
  -4  -8 -14    3.05    1.38
  -4   8 -15   66.05    4.25
  -4   8 -15   65.92    4.23
   4  -8  15   59.13    3.74
  -4   8 -15   68.39    3.83
  -4  -8 -15   65.56    4.22
   4  -8  15   64.16    4.00
  -4   8 -16  108.39    5.35
  -4   8 -16  115.51    5.42
   4  -8  16  106.45    4.85
  -4  -8 -16  109.17    5.25
   4  -8  16  113.78    5.23
  -4   8 -16  116.44    4.91
  -4   8 -16  112.00    4.98
  -4   8 -17   88.46    4.25
  -4   8 -17   92.27    4.37
  -4  -8 -17   92.12    4.27
   4  -8  17   91.35    4.18
  -4   8 -17   81.60    3.63
  -4  -8 -18   37.35    2.24
   4  -8  18   39.30    2.21
  -4   8 -18   35.16    2.24
  -4   8 -18   33.32    2.12
   4  10 -17   73.08    3.23
   4  10 -17   69.11    3.06
   4  10 -16    4.21    1.00
   4  10 -16    6.70    1.13
   4  10 -16    4.60    1.06
   4 -10 -16    5.50    1.01
   4  10 -15  344.17   10.88
  -4 -10  15  318.15   10.95
   4  10 -15  339.20   11.07
   4  10 -15  333.37   11.02
   4 -10 -15  358.59   11.08
   4  10 -14  119.21    5.48
   4  10 -14  117.74    5.36
   4  10 -14  122.91    5.46
  -4 -10  14  116.35    5.50
   4  10 -14  132.85    5.69
   4 -10 -14  124.80    5.26
   4 -10 -14  121.54    5.63
  -4 -10  13  167.81    7.02
   4  10 -13  165.26    6.99
  -4 -10  13  167.60    7.18
   4  10 -13  173.63    7.02
   4  10 -13  173.43    7.29
   4  10 -13  174.77    7.22
   4  10 -13  180.14    7.36
   4  10 -12   21.94    2.37
   4  10 -12   21.07    2.41
   4  10 -12   23.50    2.49
  -4 -10  12   18.50    2.26
  -4 -10  12   23.29    2.51
   4  10 -12   21.81    2.48
   4  10 -11  164.66    7.67
   4  10 -11  188.98    7.70
   4  10 -11  184.79    7.95
   4  10 -11  176.62    7.87
  -4 -10  11  175.04    7.64
   4  10 -11  173.49    7.81
   4 -10 -11  178.72    8.04
  -4 -10  11  182.67    7.88
   4  10 -10    2.87    1.37
  -4 -10  10    0.26    1.01
  -4 -10  10    0.58    1.22
   4  10 -10    2.27    1.39
   4 -10 -10    4.24    1.53
   4  10  -9  187.90    8.03
   4  10  -9  210.14    8.42
  -4 -10   9  197.53    8.84
   4 -10  -9  194.30    8.86
   4 -10  -9  194.45    8.02
   4  10  -9  196.66    8.72
  -4 -10   9  209.02    8.52
   4  10  -8  146.02    6.63
  -4 -10   8  159.90    7.71
   4 -10  -8  136.65    6.66
   4 -10  -8  152.21    7.56
   4  10  -8  149.81    7.28
  -4 -10   8  137.99    6.72
   4  10  -7  252.06    9.45
   4 -10  -7  242.20    9.41
   4 -10  -7  253.73   10.02
   4  10  -7  254.09   10.24
  -4 -10   7  248.45    9.72
  -4 -10   6   24.57    2.79
  -4 -10   6   24.84    3.07
   4 -10  -6   21.88    2.74
   4 -10  -6   28.91    2.85
   4  10  -6   24.32    2.86
  -4 -10   6   23.60    2.54
  -4 -10   5  138.97    7.44
  -4 -10   5  139.32    6.95
   4 -10  -5  139.63    7.09
   4 -10  -5  140.94    7.11
   4 -10  -5  130.41    6.76
  -4 -10   5  136.43    6.45
   4  10  -5  146.91    7.07
  -4  10   5  150.08    6.67
  -4 -10   4   35.97    3.66
  -4 -10   4   33.01    3.28
   4 -10  -4   30.21    2.84
  -4 -10   4   25.03    3.08
   4 -10  -4   33.15    3.34
   4 -10  -4   32.85    3.32
   4 -10  -4   28.35    3.11
  -4 -10   4   29.12    2.72
   4  10  -4   30.55    3.05
   4 -10  -3  159.67    7.41
   4 -10  -3  187.65    8.09
  -4 -10   3  190.61    8.52
  -4 -10   3  174.59    8.57
   4 -10  -3  180.47    8.39
   4 -10  -3  182.70    8.06
   4 -10  -3  171.16    8.21
  -4 -10   3  182.84    8.56
  -4  10   3  187.49    7.93
  -4 -10   3  179.49    7.44
   4 -10  -2  274.58   10.45
  -4 -10   2  276.82   11.45
  -4 -10   2  274.38   11.24
   4 -10  -2  276.04   11.27
   4 -10  -2  279.00   11.32
  -4 -10   2  276.23   11.32
   4 -10  -2  280.51   10.64
  -4  10   2  292.58   10.93
  -4  10   2  298.65   10.47
   4 -10  -1  654.07   21.26
  -4 -10   1  711.74   22.61
  -4 -10   1  706.69   22.51
  -4 -10   1  697.48   22.41
   4 -10  -1  706.53   22.51
  -4 -10   1  712.27   21.67
  -4  10   1  730.72   22.25
  -4  10   1  744.61   21.66
   4 -10   0   12.07    2.04
  -4 -10   0    8.10    1.96
  -4 -10   0   12.79    2.26
  -4 -10   0   11.54    2.13
   4 -10   0   11.21    2.33
  -4 -10   0    9.88    1.95
  -4  10   0   15.88    2.22
  -4  10   0   17.35    2.13
  -4  10   0   12.49    2.19
   4 -10   1  268.07   10.55
  -4  10  -1  305.52   10.67
  -4 -10  -1  264.57   10.75
   4 -10   1  293.79   11.01
  -4 -10  -1  282.68   11.55
  -4 -10  -1  266.53   10.88
   4 -10   1  277.13   11.21
  -4  10  -1  296.56   10.73
  -4  10  -1  283.28   10.89
  -4  10  -1  294.87   11.50
   4 -10   1  289.49   11.14
   4 -10   2   57.57    4.01
  -4  10  -2   59.11    3.99
   4 -10   2   54.88    3.96
  -4 -10  -2   59.95    4.61
   4 -10   2   53.72    4.33
  -4 -10  -2   57.11    4.35
  -4  10  -2   55.67    4.16
   4 -10   2   63.35    4.38
  -4  10  -2   51.01    3.85
  -4  10  -2   55.30    4.32
   4 -10   3  101.12    5.43
  -4  10  -3   94.22    5.24
  -4 -10  -3  101.60    5.88
   4 -10   3   90.01    5.55
  -4  10  -3   89.72    5.41
  -4  10  -3   84.38    5.58
  -4  10  -3   98.65    5.47
  -4  10  -3   93.05    5.10
   4 -10   3   84.92    5.34
  -4  10  -4  164.79    7.39
   4 -10   4  159.76    7.25
  -4 -10  -4  150.01    7.78
  -4  10  -4  165.35    7.17
  -4 -10  -4  163.44    7.90
   4 -10   4  155.31    7.57
  -4  10  -4  166.27    7.48
  -4  10  -4  152.55    7.77
  -4  10  -4  151.71    7.43
   4 -10   4  142.91    7.31
  -4  10  -4  153.75    7.04
  -4  10  -5  416.34   14.48
   4 -10   5  433.09   14.47
  -4 -10  -5  412.76   15.10
  -4  10  -5  434.89   14.22
   4 -10   5  430.37   14.84
  -4 -10  -5  423.13   15.21
  -4  10  -5  429.12   14.72
  -4  10  -5  406.47   14.76
   4 -10   5  411.39   14.72
  -4  10  -5  418.02   15.17
  -4  10  -5  434.81   14.44
  -4  10  -6    6.12    1.56
   4 -10   6    9.49    1.81
  -4  10  -6   10.55    1.96
  -4  10  -6    6.49    1.89
  -4  10  -6   10.39    1.84
   4 -10   6    9.34    1.82
  -4 -10  -6    6.70    1.86
  -4  10  -6   11.19    1.78
   4 -10   6    6.46    1.68
  -4 -10  -6    8.14    1.92
   4 -10   6    5.83    1.50
  -4  10  -7  114.34    5.98
   4 -10   7  114.40    5.78
  -4  10  -7  111.57    5.87
  -4  10  -7  112.83    6.10
  -4  10  -7  111.19    6.10
  -4  10  -7  106.43    5.89
  -4  10  -7  112.67    5.50
  -4 -10  -7  125.30    6.39
  -4 -10  -7  100.95    6.03
   4 -10   7  102.91    5.50
   4 -10   7  114.45    5.83
  -4  10  -8   77.47    4.76
   4 -10   8   87.66    4.84
  -4  10  -8   82.53    4.82
  -4  10  -8   77.15    4.82
  -4  10  -8   83.70    5.13
  -4  10  -8   87.35    5.08
  -4 -10  -8   81.72    4.91
  -4  10  -8   79.97    4.43
   4 -10   8   69.81    4.41
   4 -10   8   83.03    4.68
  -4 -10  -8   75.53    5.06
   4 -10   9   27.98    2.70
  -4  10  -9   30.94    2.91
  -4  10  -9   28.05    2.96
  -4  10  -9   27.22    2.77
  -4  10  -9   30.04    2.97
  -4  10  -9   30.13    2.84
  -4  10  -9   28.93    2.83
   4 -10   9   26.24    2.71
  -4 -10  -9   30.47    2.87
   4 -10   9   25.86    2.77
   4 -10   9   32.68    2.85
  -4 -10  -9   25.62    2.82
   4 -10  10  118.96    5.80
  -4  10 -10  129.48    6.04
  -4  10 -10  134.20    6.27
  -4  10 -10  124.10    5.97
  -4  10 -10  128.25    6.09
  -4  10 -10  125.44    5.84
  -4  10 -10  116.76    5.91
  -4  10 -10  138.26    6.28
   4 -10  10  132.53    6.16
   4 -10  10  126.50    5.94
  -4 -10 -10  131.68    6.12
   4 -10  10  120.31    5.76
   4 -10  11  436.81   14.13
  -4  10 -11  454.78   14.59
  -4  10 -11  459.20   14.38
  -4  10 -11  464.82   14.44
   4 -10  11  428.75   14.28
   4 -10  11  447.67   14.14
  -4 -10 -11  453.64   14.38
   4 -10  11  449.80   14.18
   4 -10  12   23.70    2.18
  -4  10 -12   25.52    2.38
  -4  10 -12   27.86    2.42
  -4  10 -12   25.63    2.23
   4 -10  12   23.14    2.17
   4 -10  12   31.26    2.43
   4 -10  12   27.94    2.23
  -4  10 -13    9.76    1.47
   4 -10  13    6.11    1.12
  -4  10 -13    9.15    1.44
   4 -10  13    9.22    1.15
  -4  10 -14   10.41    1.32
  -4  10 -14   12.05    1.30
   4 -12 -11  275.66    8.27
   4 -12 -10   29.83    1.98
   4 -12 -10   27.69    1.95
   4 -12  -9    1.20    0.71
   4 -12  -8    6.02    1.11
   4 -12  -8    6.83    1.28
   4 -12  -7    2.68    0.93
   4 -12  -7    0.73    0.84
   4  12  -6   72.34    4.00
   4 -12  -6   69.75    3.56
   4 -12  -6   76.73    4.08
   4  12  -5  277.40    9.83
   4 -12  -5  276.11    9.12
   4 -12  -5  294.85   10.03
  -4  12   4  113.23    4.97
   4  12  -4  110.02    5.23
   4 -12  -4  113.75    5.32
  -4  12   3   14.81    1.79
   4  12  -3   14.35    1.83
   4 -12  -3   15.07    1.75
   4 -12  -3   17.23    2.02
  -4  12   2    4.27    1.13
   4  12  -2    3.42    1.10
   4 -12  -2    3.44    1.13
   4 -12  -2    4.95    1.25
  -4  12   1   17.13    1.82
   4  12  -1   14.36    1.73
   4 -12  -1   14.61    1.84
   4 -12  -1   16.65    1.83
  -4  12   0   46.00    3.07
   4 -12   0   47.97    3.26
   4 -12   0   48.50    2.95
  -4 -12   0   49.33    3.36
  -4  12  -1  235.87    8.25
  -4  12  -1  230.58    8.37
   4 -12   1  234.69    8.61
   4 -12   1  221.64    7.71
  -4 -12  -1  216.15    8.54
   4 -12   1  247.43    8.42
   4 -12   2  174.40    6.76
  -4 -12  -2  162.80    6.90
  -4  12  -2  171.75    6.66
  -4  12  -2  166.21    6.71
   4 -12   3    2.60    0.98
  -4  12  -3    2.25    0.80
   4 -12   4    0.36    0.85
  -4  12  -4    0.18    0.70
  -4  12  -5   30.91    2.33
   4 -12   5   31.82    2.45
  -4 -12  -5   33.57    2.50
  -4 -12  -6   10.02    1.35
  -4  12  -6   11.90    1.46
  -4  12  -7  249.34    7.94
   4 -12   7  234.04    8.01
  -4  12  -8  144.33    5.11
   4 -12   8  142.65    5.20
  -5   1  26  125.36    4.74
  -5  -1  26  124.73    4.72
   5   1 -25   95.71    4.46
   5  -1 -25   92.31    4.44
  -5  -1  25  101.12    4.57
  -5   1  25  108.89    4.76
   5   1 -25   95.30    4.18
   5   1 -25   95.14    4.11
   5  -1 -25   95.19    4.36
   5   1 -24    3.20    1.22
   5   1 -24    3.88    1.19
   5  -1 -24    2.38    1.09
   5  -1 -24    4.18    1.29
   5   1 -24    2.32    1.07
   5   1 -24    3.56    1.23
   5  -1 -24    3.58    1.28
   5   1 -24    2.84    1.19
   5  -1 -23   29.60    2.74
   5   1 -23   33.23    2.97
   5   1 -23   34.91    3.15
   5  -1 -23   23.65    2.46
   5  -1 -23   24.69    2.65
   5   1 -23   28.17    2.62
   5   1 -23   28.02    2.78
   5   1 -23   28.11    2.79
   5  -1 -23   31.58    2.88
   5  -1 -22  379.81   13.56
   5   1 -22  389.73   13.77
   5   1 -22  404.59   14.06
   5  -1 -22  391.27   13.79
   5  -1 -22  396.96   13.51
   5  -1 -22  393.68   13.67
   5   1 -22  382.31   13.31
   5   1 -22  390.78   13.72
   5  -1 -22  397.19   13.88
   5   1 -22  386.54   13.70
   5  -1 -22  381.64   13.70
   5   1 -21  128.05    6.67
   5  -1 -21  136.79    6.92
   5  -1 -21  132.84    6.86
   5   1 -21  134.77    7.01
   5  -1 -21  114.51    6.44
   5  -1 -21  133.73    6.63
   5   1 -21  117.29    5.88
   5  -1 -21  140.05    6.86
   5  -1 -21  121.75    6.66
   5   1 -21  120.73    5.99
   5   1 -21  128.60    6.90
   5   1 -21  132.92    6.80
   5  -1 -20  145.35    7.47
   5  -1 -20  150.59    7.47
   5   1 -20  144.47    7.52
   5   1 -20  149.86    6.82
   5  -1 -20  141.91    7.27
   5  -1 -20  141.24    7.09
   5   1 -20  155.91    7.06
   5   1 -20  147.82    7.57
   5  -1 -20  153.62    7.58
   5   1 -20  133.40    7.10
   5  -1 -19  225.81   10.00
   5  -1 -19  250.02   10.36
   5   1 -19  228.36   10.13
   5  -1 -19  240.14    9.86
   5   1 -19  229.25    9.24
   5  -1 -19  243.39   10.21
   5   1 -19  246.16    9.77
   5   1 -19  229.46   10.11
   5  -1 -19  230.58    9.29
   5   1 -19  230.82    9.50
   5   1 -19  236.76   10.00
  -5  -1  18   18.15    4.92
  -5   1  18   16.68    4.60
   5  -1 -18   19.07    2.59
   5  -1 -18   17.61    2.61
   5  -1 -18   20.07    2.61
   5   1 -18   18.10    2.33
   5   1 -18   17.06    2.31
   5  -1 -18   17.41    2.62
   5   1 -18   21.14    2.63
   5  -1 -18   18.96    2.35
   5   1 -18   16.89    2.54
   5   1 -18   15.81    2.42
   5  -1 -18   24.02    2.96
  -5   1  17   24.77    5.34
  -5  -1  17   29.69    5.89
   5  -1 -17   29.77    3.15
   5  -1 -17   28.55    3.07
   5   1 -17   25.66    2.69
   5   1 -17   34.16    3.17
   5  -1 -17   29.51    3.26
   5  -1 -17   27.89    2.82
   5   1 -17   28.77    3.16
   5   1 -17   29.88    3.07
   5  -1 -17   33.34    3.29
  -5   1  16  695.54   30.20
  -5  -1  16  694.87   30.36
   5  -1 -16  713.61   21.75
   5   1 -16  667.67   20.66
   5  -1 -16  682.96   21.45
   5   1 -16  698.31   21.28
   5  -1 -16  709.22   21.74
   5   1 -16  671.62   21.46
  -5   1  15  351.72   19.10
  -5  -1  15  334.56   18.80
   5   1 -14  278.81    9.96
   5   1 -14  275.58    9.35
  -5   1  14  273.37   16.03
  -5  -1  14  250.27   15.35
   5   1 -13  357.24   11.88
  -5   1  13  358.29   18.00
  -5  -1  13  368.39   18.29
   5   1 -12  264.45    9.17
  -5   1  12  260.36   14.27
  -5  -1  12  265.89   14.31
   5   1 -12  285.92   14.44
   5  -1 -12  248.31   13.80
   5   1 -11   68.87    6.59
  -5   1  11   58.03    5.89
  -5  -1  11   58.58    6.00
   5  -1 -11   57.19    5.83
   5   1 -11   61.09    5.92
  -5   1  10 1141.69   36.48
  -5  -1  10 1100.78   36.33
   5   1 -10 1069.30   35.72
   5  -1 -10 1135.19   36.20
   5   1  -9   15.35    2.96
   5   1  -9   12.13    2.60
   5  -1  -9   20.80    3.22
  -5  -1   9   13.98    2.70
  -5   1   9   17.41    3.06
   5   1  -8  160.57    8.59
  -5   1   8  155.43    8.38
  -5  -1   8  141.72    8.21
   5  -1  -8  157.58    8.48
   5   1  -8  128.23    7.75
   5   1  -7  401.58   14.79
   5   1  -7  363.86   14.36
  -5   1   7  399.56   14.91
  -5  -1   7  387.42   14.88
   5  -1  -7  396.05   14.76
   5   1  -6 3012.81   78.18
  -5  -1   6 2893.39   78.50
   5   1  -6 2978.91   78.14
  -5   1   6 2936.19   78.26
   5  -1  -6 2901.18   78.21
   5   1  -5   22.91    2.55
   5   1  -5   28.22    2.75
  -5   1   5   32.88    2.96
   5  -1  -5   24.19    2.67
  -5  -1   5   18.74    2.63
   5   1  -4 1555.42   42.15
  -5  -1   4 1550.14   42.81
  -5   1   4 1608.74   42.76
   5  -1  -4 1547.84   42.69
   5   1  -4 1610.71   42.75
   5   1  -3  229.68    7.99
   5  -1  -3  251.78    8.86
   5   1  -3  247.49    8.78
   5   1  -2 1633.52   43.36
   5  -1  -2 1742.48   44.92
   5   1  -2 1760.52   44.93
   5  -1  -1  106.53    4.78
   5   1  -1  106.17    4.77
  -5   1   0 4554.13  115.04
   5   1   0 4482.78  115.32
   5  -1   0 4542.07  115.31
  -5   1  -1  290.07   10.18
   5  -1   1  312.36   10.68
   5   1   1  315.88   10.71
  -5   1  -2  170.90    7.10
  -5   1  -2  182.78    7.52
  -5   1  -2  177.07    7.43
  -5  -1  -2  181.22    7.50
  -5  -1  -2  169.18    7.36
  -5   1  -3   23.46    2.37
  -5  -1  -3   16.98    2.32
  -5   1  -3   17.16    2.28
  -5  -1  -3   18.48    2.37
  -5   1  -3   19.72    2.39
  -5   1  -4    1.69    1.05
  -5  -1  -4    3.20    1.26
  -5   1  -4    1.62    1.10
  -5  -1  -4    1.63    1.26
  -5   1  -4    0.97    1.10
  -5   1  -5  267.67   11.29
  -5   1  -5  297.21   12.11
  -5  -1  -5  286.08   12.03
  -5  -1  -5  301.66   12.14
  -5   1  -5  286.92   11.99
  -5  -1  -6 1039.92   32.03
  -5   1  -6 1037.85   32.11
  -5   1  -6 1035.02   32.03
  -5  -1  -6  978.61   31.98
  -5   1  -7 1088.52   34.46
   5   1   7 1086.26   31.95
   5  -1   7 1093.21   34.26
  -5  -1  -7 1135.51   35.18
  -5   1  -7 1130.20   35.09
  -5  -1  -8  630.27   18.56
   5  -1   8  639.93   23.08
   5   1   8  664.63   20.99
  -5   1  -8  643.42   23.62
  -5   1  -8  632.07   23.88
  -5  -1  -8  650.26   18.58
  -5   1  -8  648.63   18.57
  -5  -1  -8  636.84   23.88
  -5  -1  -9   73.80    4.04
   5  -1   9   78.90    6.56
  -5   1  -9   74.88    6.76
  -5  -1  -9   76.85    4.02
   5   1   9   76.56    7.29
  -5  -1  -9   77.14    7.02
  -5   1  -9   73.65    3.94
   5  -1   9   82.45    7.41
  -5   1  -9   78.79    7.06
  -5  -1 -10  425.87   13.90
  -5   1 -10  442.28   19.68
   5  -1  10  444.18   18.85
  -5  -1 -10  443.70   14.00
  -5   1 -10  433.54   13.88
  -5   1 -10  409.58   19.55
   5  -1  10  448.96   20.28
   5   1  10  442.20   20.19
  -5  -1 -10  410.28   19.55
  -5  -1 -11  228.82    8.84
   5  -1  11  237.92   13.20
  -5   1 -11  228.38   13.82
   5   1  11  209.60   13.91
  -5  -1 -11  228.81    8.86
   5  -1  11  231.38   14.44
  -5   1 -11  236.58    8.90
  -5   1 -11  196.32   13.17
  -5  -1 -11  219.44   13.96
  -5  -1 -12  679.14   20.40
  -5   1 -12  653.06   20.22
  -5  -1 -12  648.17   20.28
   5  -1  12  616.31   27.91
  -5   1 -12  650.71   28.16
   5   1  12  714.95   29.37
  -5  -1 -12  614.75   27.84
   5  -1  12  657.87   26.34
  -5  -1 -13  201.49    8.77
  -5   1 -13  195.96    8.48
  -5  -1 -13  192.40    9.04
  -5   1 -13  210.29    8.95
  -5  -1 -13  210.89    8.84
  -5   1 -13  209.00    8.90
  -5  -1 -13  206.52    8.75
  -5   1 -13  200.11   14.53
  -5   1 -13  208.22    8.74
  -5  -1 -13  199.96    8.71
  -5  -1 -13  202.56   14.64
   5   1  13  197.42   14.64
   5  -1  13  203.17   14.78
  -5  -1 -14  131.39    7.27
  -5   1 -14  137.18    6.86
  -5  -1 -14  132.99    7.12
  -5  -1 -14  146.65    7.24
  -5   1 -14  123.70    6.92
  -5   1 -14  143.56    6.93
  -5   1 -14  128.56    6.64
  -5  -1 -14  132.09    6.85
  -5  -1 -14  133.51    6.89
  -5   1 -14  144.50    7.24
  -5  -1 -14  140.07    7.08
  -5  -1 -14  121.19   12.02
  -5   1 -14  143.76    7.02
  -5   1 -14  126.27   11.93
   5   1  14  153.74   13.24
   5  -1  14  135.24   12.49
  -5   1 -15   71.46    5.00
  -5  -1 -15   77.74    5.03
   5  -1  15   52.03    8.35
  -5  -1 -15   71.73    4.93
   5   1  15   74.59    9.60
  -5  -1 -15   62.27    8.60
  -5   1 -15   72.96    4.90
  -5   1 -15   50.93    7.78
  -5   1 -15   60.65    4.73
  -5   1 -15   67.49    4.65
  -5  -1 -15   73.11    5.04
  -5  -1 -15   80.03    5.39
  -5   1 -15   76.89    4.94
  -5   1 -15   79.46    5.02
  -5  -1 -16   65.98    4.86
  -5   1 -16   72.76    4.93
  -5  -1 -16   77.92    5.09
  -5   1 -16   67.70    4.92
  -5  -1 -16   75.56    5.11
  -5   1 -16   72.29    4.74
  -5   1 -16   62.87    4.81
  -5  -1 -16   67.74    4.92
  -5   1 -16   66.66    4.67
  -5  -1 -16   68.06    5.01
  -5   1 -16   73.60    5.15
  -5  -1 -17   40.17    3.73
  -5   1 -17   39.25    3.62
  -5   1 -17   39.29    3.71
  -5  -1 -17   38.83    3.55
  -5  -1 -17   38.73    3.71
  -5   1 -17   35.52    3.55
  -5   1 -17   34.42    3.27
  -5   1 -17   35.49    3.29
  -5  -1 -17   44.85    4.22
  -5  -1 -17   38.12    3.76
  -5   1 -18  576.59   18.95
  -5  -1 -18  579.46   18.99
  -5  -1 -18  576.89   18.89
  -5   1 -18  552.61   18.06
  -5  -1 -18  596.10   19.90
  -5   1 -18  592.14   18.84
  -5   1 -18  553.84   18.21
  -5  -1 -18  581.47   18.94
  -5   1 -18  588.82   19.17
  -5  -1 -18  600.00   18.91
  -5  -1 -19  176.99    8.39
  -5  -1 -19  164.05    7.37
  -5   1 -19  162.07    7.67
  -5  -1 -19  171.83    7.65
  -5   1 -19  164.54    7.69
  -5  -1 -19  155.41    7.26
  -5   1 -20  140.44    7.17
  -5  -1 -20  157.42    7.44
  -5  -1 -20  153.64    6.86
  -5   1 -20  146.00    6.83
  -5   1 -20  154.94    6.98
  -5  -1 -21   29.91    2.86
  -5   1 -21   33.62    3.08
  -5  -1 -21   32.26    2.72
  -5   1 -21   32.31    2.73
  -5  -1 -21   35.97    2.76
  -5   1 -21   30.05    2.72
  -5   1 -22   91.91    4.28
  -5  -1 -22   92.29    4.58
  -5   1 -22   94.84    4.62
  -5  -1 -22   89.87    4.21
  -5   1 -23   20.12    1.54
  -5   1 -23   17.71    1.62
  -5  -1 -23   21.91    1.77
  -5   1 -23   17.15    1.49
  -5  -1 -23   20.96    1.57
  -5  -3  25    1.60    0.73
  -5   3  25    1.27    0.77
   5   3 -25    1.68    0.82
   5   3 -25    1.90    0.68
   5  -3 -25    3.33    0.89
   5  -3 -25    1.33    0.64
   5   3 -24    8.20    1.38
  -5   3  24    8.04    1.32
   5   3 -24    5.96    1.14
  -5  -3  24    8.50    1.41
   5  -3 -24    8.03    1.36
   5   3 -24    7.33    1.26
   5  -3 -23  174.12    7.13
   5   3 -23  195.21    7.76
   5  -3 -23  192.52    7.66
   5  -3 -23  185.93    7.61
   5   3 -23  181.98    7.29
   5  -3 -23  188.32    7.37
   5   3 -23  196.19    7.45
   5   3 -22  223.14    8.85
   5  -3 -22  234.78    8.94
   5  -3 -22  226.99    8.93
   5  -3 -22  232.97    9.29
   5  -3 -22  236.13    9.29
   5   3 -22  226.73    9.20
   5   3 -22  225.34    8.87
   5   3 -21   85.42    4.93
   5  -3 -21   84.49    4.91
   5  -3 -21   77.72    4.91
   5   3 -21   80.68    5.24
   5  -3 -21   71.33    4.80
   5  -3 -21   91.18    5.30
   5   3 -21   78.70    4.71
   5   3 -21   72.88    4.81
   5   3 -21   82.81    4.94
   5   3 -21   85.75    4.95
   5   3 -20  162.94    7.63
   5  -3 -20  162.73    7.73
   5   3 -20  161.20    8.15
   5   3 -20  182.78    8.51
   5  -3 -20  186.99    8.24
   5  -3 -20  182.13    8.27
   5  -3 -20  175.39    8.12
   5   3 -20  171.94    7.70
   5   3 -20  163.82    7.93
   5   3 -20  162.52    7.79
   5   3 -20  167.35    7.76
   5  -3 -19   36.92    3.55
   5   3 -19   39.93    3.89
   5   3 -19   37.58    3.70
   5  -3 -19   32.67    3.42
   5  -3 -19   43.03    3.83
   5   3 -19   34.64    3.51
   5   3 -19   37.38    3.52
   5   3 -19   37.97    3.48
   5  -3 -19   36.18    3.39
   5   3 -19   34.45    3.26
  -5  -3  18   19.61    4.92
   5   3 -18   21.03    4.94
  -5   3  18   29.18    5.77
   5  -3 -18   29.20    5.59
   5  -3 -18   19.68    2.71
   5   3 -18   20.90    2.94
   5  -3 -18   17.84    2.61
   5   3 -18   20.98    2.81
   5   3 -18   26.37    3.27
   5   3 -18   18.96    2.61
   5   3 -18   25.08    2.88
   5  -3 -18   16.97    2.74
   5   3 -17  235.50    9.22
  -5  -3  17  209.05   15.49
   5  -3 -17  199.82   15.21
  -5   3  17  184.16   14.69
   5   3 -17  241.69   10.21
   5   3 -17  228.36    9.94
   5  -3 -17  226.76    9.72
   5  -3 -17  234.71    9.81
   5  -3 -17  230.68    9.85
   5   3 -17  223.96    9.66
   5   3 -17  229.21    9.64
   5   3 -17  218.47    9.50
  -5  -3  17  219.07    9.04
   5   3 -16  155.74    7.18
  -5   3  16  164.55   13.00
  -5  -3  16  146.98   12.51
   5  -3 -16  168.32    7.93
   5   3 -16  175.00    8.21
   5   3 -16  172.27    8.12
   5  -3 -16  181.54    8.03
   5  -3 -16  166.17    7.88
   5   3 -16  161.53    7.70
   5   3 -16  159.69    7.74
   5   3 -16  167.35    7.79
  -5  -3  16  153.46    7.20
  -5   3  15  244.62   15.37
  -5  -3  15  214.64   14.69
   5  -3 -15  225.67    9.44
   5   3 -15  210.67    9.32
   5   3 -15  227.61    9.57
   5   3 -15  223.15    9.21
   5   3 -15  226.06    9.31
   5  -3 -15  223.77    9.38
   5   3 -15  220.25    9.25
   5   3 -15  219.68   15.64
   5   3 -15  220.72    8.88
   5  -3 -15  236.93    9.48
   5   3 -15  228.37    8.54
   5   3 -14  108.22    5.17
   5   3 -14  112.64    5.76
   5   3 -14  104.69   10.25
   5   3 -14  102.43    5.35
  -5  -3  14  109.44    9.84
  -5   3  14  107.55    9.53
   5   3 -13   69.86    4.26
   5   3 -13   74.37    8.05
   5   3 -13   69.74    4.12
  -5   3  13   63.60    7.02
  -5  -3  13   52.41    6.51
   5   3 -12   22.70    4.32
  -5   3  12   22.56    3.98
  -5  -3  12   28.26    4.65
   5   3 -11  376.42   17.96
  -5  -3  11  376.99   18.08
  -5  -3  11  381.08   17.43
  -5   3  11  359.73   16.71
   5   3 -10  333.75   11.03
  -5  -3  10  346.59   16.43
   5  -3 -10  332.78   10.80
   5   3 -10  331.72   15.78
  -5   3  10  325.19   14.96
  -5  -3  10  302.98   15.01
   5   3 -10  315.84   14.77
   5  -3 -10  327.78   14.94
   5   3  -9  492.49   19.25
  -5  -3   9  476.87   19.66
  -5   3   9  443.76   17.92
   5  -3  -9  474.13   18.36
   5   3  -9  460.80   18.04
  -5  -3   9  437.89   18.22
   5  -3  -8    0.43    1.18
  -5   3   8    2.59    1.46
   5   3  -8    0.84    1.32
   5   3  -8    1.47    1.48
  -5  -3   8    2.35    1.86
   5  -3  -7    1.89    1.41
   5   3  -7    1.48    1.29
  -5  -3   7    2.42    1.50
  -5   3   7    2.98    1.47
   5   3  -6   35.89    3.60
  -5  -3   6   44.42    4.49
   5   3  -6   38.29    3.53
  -5  -3   6   38.46    3.52
   5  -3  -6   35.08    3.50
  -5   3   6   35.29    3.45
  -5  -3   5  677.98   22.97
   5   3  -5  683.74   21.50
   5   3  -5  668.50   20.88
   5  -3  -5  657.81   20.93
   5   3  -4 1842.21   49.33
   5   3  -4 1757.59   48.49
   5  -3  -4 1820.31   48.73
   5   3  -3 1637.76   43.10
   5   3  -3 1534.57   42.37
   5  -3  -3 1576.53   42.60
   5   3  -2  114.35    5.36
   5   3  -2  116.70    5.22
   5  -3  -2  126.01    5.42
   5   3  -1  334.37   11.06
   5   3  -1  345.21   11.13
   5  -3  -1  350.26   11.22
   5   3   0  936.55   25.74
   5  -3   0  955.13   26.08
  -5   3   0  926.24   26.02
  -5  -3   0  925.63   25.90
   5   3   0  909.63   25.94
   5   3   1  862.73   24.36
  -5   3  -1  835.77   27.16
   5  -3   1  897.38   25.08
   5   3   1  900.22   25.08
  -5  -3  -1  894.77   24.95
  -5   3  -1  838.47   24.91
  -5   3  -2  782.54   26.08
   5   3   2  832.59   24.33
   5  -3   2  852.87   24.41
  -5   3  -2  825.17   24.31
  -5  -3  -2  810.99   24.09
  -5   3  -3  126.92    7.48
  -5   3  -3  124.87    6.47
  -5  -3  -3  129.12    6.43
  -5   3  -4    9.02    2.24
  -5   3  -4    8.87    1.81
  -5  -3  -4   10.25    1.88
  -5   3  -4    6.24    1.50
  -5   3  -5   58.50    4.71
  -5  -3  -5   68.09    5.04
  -5   3  -6  347.24   15.19
   5  -3   6  336.69   15.25
  -5   3  -6  324.28   13.96
  -5  -3  -6  301.43   13.76
  -5  -3  -7  410.59   12.19
  -5   3  -7  365.22   12.25
  -5   3  -7  377.52   12.22
  -5   3  -7  376.34   16.90
   5  -3   7  398.97   17.59
  -5   3  -7  366.84   12.08
  -5   3  -7  377.55   15.99
   5   3   7  394.46   16.44
   5  -3   7  384.19   16.39
  -5  -3  -7  383.69   16.18
  -5  -3  -8  473.25   14.76
  -5   3  -8  484.04   14.83
  -5   3  -8  464.47   14.60
  -5   3  -8  469.59   15.00
  -5   3  -8  444.63   14.65
  -5   3  -8  485.77   20.51
  -5   3  -8  487.96   14.82
   5  -3   8  522.11   21.27
  -5   3  -8  471.75   19.54
   5   3   8  492.12   20.16
  -5  -3  -8  464.63   19.62
   5  -3   8  493.07   20.27
  -5   3  -8  478.71   14.38
  -5  -3  -8  485.56   14.44
  -5   3  -9  845.44   24.61
  -5   3  -9  825.00   24.67
  -5   3  -9  899.78   25.01
  -5  -3  -9  872.96   25.03
  -5   3  -9  884.99   25.21
  -5   3  -9  861.51   24.81
   5  -3   9  863.77   32.17
  -5   3  -9  901.50   31.25
  -5  -3  -9  879.97   31.38
  -5   3  -9  879.75   24.58
   5   3   9  891.16   31.55
  -5  -3  -9  876.37   24.62
   5  -3   9  866.98   31.45
  -5   3 -10  106.10    5.22
  -5   3 -10   99.68    4.97
  -5  -3 -10  109.89    5.49
  -5   3 -10  104.06    5.11
  -5   3 -10  121.88    9.95
   5  -3  10  100.24    9.13
  -5   3 -10  104.74    5.18
  -5   3 -10  112.88    9.04
  -5   3 -10  109.51    5.14
  -5  -3 -10  104.07    5.15
   5   3  10   90.34    8.40
  -5  -3 -10  101.72    8.75
   5  -3  10  108.49    9.14
  -5  -3 -11    2.65    1.27
  -5   3 -11    1.63    0.91
  -5   3 -11    2.47    1.00
  -5   3 -11    2.28    1.09
  -5  -3 -11    2.40    1.19
  -5   3 -11    0.83    2.37
   5   3  11    0.89    2.41
  -5  -3 -11    1.76    2.26
   5  -3  11    0.90    2.56
  -5   3 -11    1.87    1.69
   5  -3  11    4.55    2.33
  -5   3 -11    1.78    0.93
  -5   3 -12  554.19   17.47
  -5   3 -12  615.53   27.16
   5  -3  12  606.11   26.65
  -5   3 -12  569.39   17.94
  -5   3 -12  578.17   25.66
  -5  -3 -12  574.03   18.14
   5   3  12  546.42   25.98
   5  -3  12  576.56   26.20
  -5  -3 -12  544.88   25.81
  -5  -3 -12  590.37   18.70
  -5   3 -12  561.07   18.38
  -5  -3 -12  587.97   19.34
  -5   3 -12  558.62   18.27
  -5   3 -12  594.66   18.53
  -5  -3 -12  563.00   18.44
  -5   3 -12  568.21   17.60
  -5   3 -12  591.61   18.68
   5  -3  12  566.65   18.45
  -5  -3 -12  558.38   18.16
  -5  -3 -12  530.78   18.20
   5  -3  13   25.21    5.49
  -5   3 -13   24.45    5.35
  -5   3 -13   25.67    2.70
  -5   3 -13   17.97    4.64
   5  -3  13   22.42    5.05
  -5  -3 -13   24.34    2.70
   5   3  13   27.86    5.68
  -5  -3 -13   23.47    5.40
  -5  -3 -13   29.01    3.40
  -5  -3 -13   17.86    2.50
  -5   3 -13   16.57    2.47
  -5   3 -13   20.56    2.66
  -5  -3 -13   28.71    3.05
  -5  -3 -13   17.99    2.39
  -5   3 -13   21.61    2.73
  -5   3 -13   25.37    2.90
  -5  -3 -13   22.97    2.66
  -5  -3 -13   23.12    2.87
   5  -3  13   25.05    2.87
   5  -3  14   30.79    5.66
  -5   3 -14   20.04    4.92
  -5   3 -14   25.49    2.80
  -5  -3 -14   20.31    2.67
   5  -3  14   24.94    5.36
   5   3  14   12.60    4.31
  -5  -3 -14   23.87    5.38
  -5   3 -14   17.06    4.46
  -5   3 -14   23.63    2.90
  -5  -3 -14   25.03    2.76
  -5   3 -14   22.15    2.90
   5  -3  14   21.72    2.72
  -5  -3 -14   24.21    2.85
  -5   3 -14   28.38    3.11
  -5  -3 -14   18.71    2.67
  -5  -3 -14   25.01    3.21
  -5   3 -14   26.84    3.01
  -5  -3 -14   25.96    3.24
  -5   3 -15  341.59   12.81
  -5  -3 -15  354.50   13.12
  -5  -3 -15  346.00   12.99
  -5   3 -15  360.62   13.56
   5  -3  15  368.30   13.08
  -5   3 -15  364.23   13.43
  -5  -3 -15  373.97   13.99
  -5   3 -15  329.79   12.97
  -5  -3 -15  343.98   13.95
  -5   3 -15  345.08   13.14
  -5   3 -16    6.82    1.70
  -5  -3 -16    4.34    1.59
  -5  -3 -16    3.16    1.69
  -5  -3 -16    3.91    1.84
  -5   3 -16    5.34    1.56
  -5   3 -16    6.53    1.75
  -5  -3 -16    2.12    1.23
   5  -3  16    2.53    1.33
  -5   3 -16    5.71    1.70
  -5   3 -16    4.44    1.81
  -5   3 -17   45.85    3.87
  -5   3 -17   44.43    3.81
  -5  -3 -17   43.77    4.23
  -5  -3 -17   40.35    3.80
  -5   3 -17   40.16    3.59
  -5  -3 -17   43.38    3.64
  -5   3 -17   50.65    4.22
   5  -3  17   44.29    3.49
  -5  -3 -18  173.38    7.67
  -5   3 -18  174.49    7.69
  -5   3 -18  168.19    7.77
  -5  -3 -18  181.14    8.57
  -5  -3 -18  166.23    7.65
  -5   3 -19   19.12    2.25
  -5  -3 -19   22.07    2.96
  -5   3 -19   19.66    2.39
  -5  -3 -19   19.74    2.40
  -5  -3 -20   41.24    3.43
  -5  -3 -20   42.98    3.12
  -5   3 -20   39.80    3.15
  -5  -3 -21  203.97    7.91
  -5  -3 -21  210.16    7.40
  -5   3 -21  200.14    7.60
  -5  -3 -22  101.13    4.33
  -5  -3 -22   90.51    3.75
  -5   3 -22   87.96    3.96
   5   5 -24    1.71    0.60
   5   5 -24    0.91    0.76
   5  -5 -24    1.34    0.61
   5  -5 -24    0.83    0.63
   5   5 -23    2.16    1.01
   5  -5 -23    1.74    0.98
   5  -5 -23    1.06    0.80
   5   5 -22   41.01    3.21
   5   5 -22   44.50    3.39
   5  -5 -22   40.21    3.04
   5  -5 -22   41.00    3.06
   5   5 -22   43.88    3.10
   5  -5 -22   47.20    3.20
   5   5 -21   10.91    2.08
   5  -5 -21   10.83    1.71
   5   5 -21   10.26    2.03
   5  -5 -21    9.28    1.75
   5   5 -21   10.77    1.78
   5  -5 -21   11.64    2.04
   5   5 -21   10.33    1.86
   5   5 -21   11.25    1.77
   5  -5 -21   12.62    2.01
   5   5 -21   11.42    1.63
   5  -5 -20  194.44    8.11
   5   5 -20  188.15    8.55
   5   5 -20  197.97    8.68
   5  -5 -20  189.91    8.34
   5   5 -20  195.08    8.38
   5  -5 -20  188.72    8.38
   5   5 -20  186.54    8.02
   5   5 -20  187.52    7.90
   5   5 -20  186.37    7.63
  -5  -5  20  195.30    7.94
   5  -5 -20  191.58    8.34
   5  -5 -19  490.10   16.56
   5   5 -19  500.75   17.20
   5   5 -19  511.87   17.37
   5  -5 -19  499.69   16.90
   5   5 -19  504.52   16.42
   5   5 -19  466.87   16.70
   5   5 -19  504.93   16.72
   5  -5 -19  518.63   17.08
  -5  -5  19  512.54   16.55
   5   5 -18   26.62    2.88
   5   5 -18   22.53    2.96
   5  -5 -18   27.41    3.05
   5   5 -18   25.04    2.50
   5  -5 -18   23.80    2.99
   5   5 -18   21.87    2.59
   5   5 -18   19.98    2.85
   5   5 -18   26.17    3.18
   5   5 -18   25.19    2.97
  -5  -5  18   27.51    2.97
   5   5 -17    1.21    1.13
   5  -5 -17    0.96    1.39
   5   5 -17    0.69    1.44
   5  -5 -17    1.64    1.33
   5   5 -17   -0.26    1.01
   5   5 -17    1.42    1.40
   5   5 -17   -0.34    1.55
   5   5 -17    0.28    1.22
   5   5 -17   -0.33    1.45
  -5  -5  17    1.55    1.35
   5   5 -16   13.23    2.13
   5   5 -16   16.89    5.00
   5  -5 -16   14.29    2.37
   5   5 -16    8.89    2.17
   5  -5 -16   16.12    2.56
   5   5 -16   15.15    2.20
   5   5 -16   12.83    2.11
   5   5 -16   16.78    2.72
  -5  -5  16    7.57    1.90
   5  -5 -16   15.49    2.17
   5   5 -15   11.36    1.98
   5   5 -15   19.82    5.15
  -5  -5  15    8.64    1.65
   5  -5 -15   16.08    2.45
   5   5 -15   11.54    2.25
   5  -5 -15    7.75    1.94
   5   5 -15   15.42    2.20
   5   5 -15   12.82    2.34
  -5  -5  15   10.99    2.14
   5  -5 -15    9.09    1.91
   5   5 -14  461.37   16.24
   5  -5 -14  488.54   16.39
   5   5 -14  463.19   16.20
  -5  -5  14  472.18   15.54
   5  -5 -14  472.27   16.32
   5   5 -14  472.37   15.80
   5   5 -14  493.28   25.25
   5   5 -14  476.59   16.18
   5  -5 -14  463.40   16.01
  -5  -5  14  472.69   16.22
   5  -5 -13 1424.27   39.94
   5   5 -13 1441.82   39.91
   5   5 -13 1407.68   39.88
   5   5 -13 1450.83   50.70
   5   5 -13 1387.15   39.78
   5  -5 -13 1397.40   39.77
  -5  -5  13 1418.86   39.91
   5  -5 -13 1390.54   39.81
  -5  -5  13 1410.42   39.19
   5   5 -13 1460.74   40.01
   5   5 -12  273.35   16.48
   5   5 -12  247.55    9.97
  -5  -5  12  244.95    9.50
   5   5 -11    8.95    1.71
  -5  -5  11    8.26    1.57
   5  -5 -11    7.21    1.55
  -5  -5  10  141.93    6.33
   5   5 -10  143.11    6.54
   5   5 -10  124.26   10.17
  -5  -5  10  138.34   11.16
   5  -5 -10  139.87    6.26
  -5  -5   9  140.77    6.20
   5   5  -9  135.45    6.29
   5  -5  -9  146.49    6.20
  -5  -5   9  151.16   11.21
   5   5  -8   13.23    1.91
  -5  -5   8    9.36    3.25
  -5  -5   8   16.40    1.90
   5  -5  -8   14.30    1.82
   5   5  -8   14.29    3.08
  -5  -5   7 2302.77   59.56
   5   5  -7 2239.77   59.56
   5   5  -7 2277.78   65.96
   5  -5  -7 2252.21   59.28
  -5  -5   7 2346.74   67.98
   5  -5  -7 2273.90   59.34
   5   5  -6  621.16   18.46
  -5  -5   6  646.45   18.57
  -5  -5   6  653.64   24.97
   5   5  -6  665.90   23.64
   5  -5  -6  626.90   18.30
   5  -5  -6  610.52   18.21
   5   5  -5  195.13   10.54
   5  -5  -5  204.38    7.35
  -5  -5   4  557.02   16.37
   5  -5  -4  545.08   16.24
   5   5  -4  571.27   20.37
   5   5  -3   29.78    3.57
  -5   5   3   42.20    4.97
  -5   5   2    5.54    2.16
   5   5  -2    7.99    1.95
   5   5  -1 1566.01   45.27
  -5   5   1 1621.49   48.96
  -5   5   0  864.98   30.24
   5   5   0  851.31   26.81
  -5   5  -1   47.38    5.44
   5   5   1   48.23    4.20
   5  -5   1   41.63    4.81
  -5   5  -2  529.42   15.75
  -5   5  -2  520.23   21.41
   5   5   2  517.11   18.31
   5  -5   2  529.55   20.65
  -5   5  -3   87.64    4.33
   5   5   3   78.79    5.56
   5  -5   3   75.48    6.80
  -5   5  -3   82.11    4.03
  -5   5  -4   11.67    1.70
  -5   5  -4    9.94    1.52
   5  -5   4    8.73    2.73
  -5   5  -5  922.42   27.07
  -5   5  -5  942.20   26.90
  -5   5  -5  948.68   26.63
   5  -5   5  977.82   33.94
  -5   5  -6  276.82   10.13
  -5   5  -6  282.26   10.31
  -5  -5  -6  252.22    9.06
  -5   5  -6  284.66   10.16
  -5   5  -6  302.98   15.90
   5  -5   6  282.52   15.54
  -5  -5  -7  420.48   13.46
  -5   5  -7  423.40   14.23
  -5   5  -7  436.61   14.45
  -5   5  -7  418.36   14.25
  -5   5  -7  405.42   20.42
  -5   5  -7  438.79   14.25
  -5  -5  -8  296.58   10.63
  -5   5  -8  299.44   11.23
  -5   5  -8  310.56   11.27
  -5   5  -8  311.62   17.46
  -5   5  -8  302.94   11.12
  -5   5  -9  142.31   11.90
   5  -5   9  136.40   11.74
  -5   5  -9  150.06    7.14
  -5  -5  -9  153.89    7.98
  -5   5  -9  160.32    7.23
  -5   5  -9  159.89    6.98
  -5   5  -9  142.83    7.07
  -5  -5  -9  167.13    7.08
  -5   5  -9  153.94    7.31
  -5   5  -9  160.50    7.34
  -5   5  -9  153.76    7.28
  -5   5  -9  149.62    7.10
  -5  -5  -9  166.71    7.32
   5  -5   9  161.13    7.56
  -5   5 -10    1.11    1.13
   5  -5  10    2.16    2.19
  -5  -5 -10    1.90    1.04
  -5  -5 -10    2.20    1.52
  -5   5 -10    0.56    0.99
  -5   5 -10   -0.28    0.97
  -5  -5 -10   -0.27    1.05
  -5   5 -10    0.60    1.08
  -5   5 -10    2.44    1.23
  -5  -5 -10    0.26    1.02
  -5   5 -10    1.67    1.08
  -5   5 -10    0.57    1.07
  -5   5 -10   -0.30    1.05
  -5  -5 -10    0.29    1.12
   5  -5  10    0.63    1.14
  -5   5 -10    0.24    0.84
  -5  -5 -10   -0.28    1.08
  -5   5 -11  779.40   23.72
   5  -5  11  799.43   34.27
  -5   5 -11  809.83   34.16
  -5  -5 -11  734.41   23.57
  -5  -5 -11  766.33   25.00
  -5   5 -11  796.20   24.17
  -5   5 -11  790.29   24.17
  -5  -5 -11  745.09   24.84
  -5   5 -11  776.34   23.70
  -5   5 -11  781.78   23.51
  -5  -5 -11  739.77   23.30
  -5   5 -11  779.26   23.56
  -5  -5 -11  805.29   23.85
  -5   5 -11  786.53   24.19
  -5   5 -11  760.07   23.92
   5  -5  11  785.13   24.29
  -5  -5 -11  768.04   23.85
  -5  -5 -11  811.81   23.95
  -5   5 -12  416.39   14.28
   5  -5  12  371.70   22.12
  -5   5 -12  414.38   23.20
  -5   5 -12  416.21   14.83
  -5   5 -12  414.03   14.82
  -5  -5 -12  420.99   15.80
  -5   5 -12  399.76   14.18
  -5   5 -12  417.82   14.05
  -5  -5 -12  396.01   14.12
  -5  -5 -12  413.93   14.55
  -5   5 -12  399.52   14.78
  -5   5 -12  398.28   14.64
   5  -5  12  426.76   15.00
  -5  -5 -12  387.18   14.06
  -5  -5 -12  406.25   14.63
  -5   5 -13  104.41    5.76
  -5   5 -13  115.46    6.55
  -5  -5 -13  112.08    6.95
  -5   5 -13  109.68    6.39
  -5  -5 -13  119.80    6.40
  -5  -5 -13  115.13    6.10
  -5   5 -13  105.35    5.55
  -5   5 -13  101.19    5.65
  -5   5 -13  112.35    6.36
  -5  -5 -13   97.65    6.06
   5  -5  13  107.64    6.31
  -5   5 -14    9.52    1.73
  -5   5 -14    9.28    1.88
  -5  -5 -14    8.07    2.24
  -5   5 -14    8.56    2.16
  -5  -5 -14   10.93    1.98
  -5   5 -14    9.63    2.05
   5  -5  14   12.84    2.25
  -5   5 -15   73.60    5.18
  -5   5 -15   76.20    5.16
  -5  -5 -15   68.89    5.42
  -5  -5 -15   76.15    4.77
  -5   5 -15   74.92    5.08
   5  -5  15   77.67    5.09
  -5  -5 -16    9.12    2.19
  -5   5 -16    9.88    2.22
  -5  -5 -16   18.19    2.34
  -5   5 -16   11.77    2.21
  -5   5 -16   14.37    2.35
  -5  -5 -16   10.27    2.12
  -5   5 -16   12.35    1.90
   5  -5  16   16.70    2.35
  -5   5 -17  280.06   10.79
  -5  -5 -17  282.18   11.50
  -5   5 -17  275.31   10.88
  -5  -5 -17  280.40   10.31
  -5   5 -17  293.68   11.11
  -5  -5 -17  284.11   10.91
   5  -5  17  285.85   10.55
  -5  -5 -18  235.60    9.65
  -5   5 -18  231.63    9.21
  -5   5 -18  231.46    8.98
  -5  -5 -18  227.60    8.56
   5  -5  18  246.39    8.85
  -5   5 -18  227.95    9.20
  -5  -5 -18  237.78    9.06
  -5   5 -19  206.15    7.67
  -5  -5 -19  213.18    8.38
  -5   5 -19  204.67    7.91
   5  -5  19  197.86    7.27
  -5  -5 -19  198.25    7.50
  -5   5 -19  209.29    8.14
  -5  -5 -20    5.26    1.36
  -5   5 -20    3.17    1.00
  -5   5 -20    5.23    1.19
  -5  -5 -20    2.57    1.04
  -5   5 -20    2.16    1.06
  -5  -5 -21   13.08    1.38
  -5   5 -21   11.58    1.26
  -5   5 -21   13.57    1.35
   5  -7 -22   38.99    2.25
   5   7 -22   39.64    2.42
   5   7 -21   86.60    4.21
   5   7 -21   82.75    4.07
   5   7 -21   86.25    4.13
   5  -7 -21   77.81    3.74
   5  -7 -21   81.57    4.00
   5   7 -20   22.02    2.30
   5  -7 -20   22.92    2.12
   5  -7 -20   16.06    1.94
   5   7 -20   17.76    2.12
   5   7 -20   18.60    2.22
   5   7 -20   21.12    2.12
   5  -7 -20   23.23    2.31
   5   7 -19  163.42    7.23
   5   7 -19  171.70    7.51
   5  -7 -19  166.31    6.94
   5   7 -19  164.98    7.34
   5   7 -19  167.52    7.16
   5  -7 -19  173.93    7.20
   5  -7 -19  172.12    7.36
   5   7 -18   15.93    1.94
   5   7 -18   16.57    2.40
   5  -7 -18   21.88    2.41
   5   7 -18   22.40    2.37
   5  -7 -18   15.90    2.28
   5   7 -18   19.56    2.49
   5   7 -18   19.55    2.65
  -5  -7  18   18.55    2.44
   5  -7 -18   14.52    1.94
   5  -7 -18   21.69    2.63
   5   7 -17  322.74   11.73
   5   7 -17  310.60   11.11
   5   7 -17  301.79   11.77
   5   7 -17  295.99   11.56
   5  -7 -17  294.80   10.94
   5  -7 -17  304.39   11.14
   5   7 -17  301.50   11.14
   5   7 -17  306.95   10.92
   5   7 -17  290.53   11.48
   5  -7 -17  306.06   11.59
   5  -7 -17  322.17   12.00
   5  -7 -17  286.50   11.05
  -5  -7  17  308.22   11.64
  -5  -7  16   81.58    4.76
   5   7 -16   89.12    5.50
   5   7 -16   86.94    5.61
   5  -7 -16   82.68    5.08
   5   7 -16   87.11    5.24
   5  -7 -16   86.74    5.10
   5  -7 -16   89.79    5.54
   5  -7 -16   93.47    5.72
  -5  -7  16   91.72    5.55
   5   7 -15  230.97    9.97
   5   7 -15  213.64    9.55
   5  -7 -15  220.50    9.52
   5  -7 -15  216.82    9.17
   5   7 -15  254.85   10.01
  -5  -7  15  234.13    9.34
   5  -7 -15  222.40    9.88
  -5  -7  15  216.67    9.00
  -5  -7  15  232.47    9.95
   5  -7 -15  233.80   10.19
   5   7 -14    3.34    1.57
  -5  -7  14    2.05    1.16
   5  -7 -14    3.24    1.50
   5   7 -14    1.91    1.53
   5   7 -14    3.89    1.58
   5   7 -14    3.37    1.70
   5  -7 -14    3.12    1.54
  -5  -7  14    2.57    1.19
  -5  -7  14    3.73    1.51
   5  -7 -14    6.08    1.94
   5  -7 -14    6.68    1.79
   5   7 -13   13.44    2.42
  -5  -7  13   14.26    2.19
   5   7 -13   13.12    2.22
   5  -7 -13   15.34    2.55
   5   7 -13   12.29    2.23
   5  -7 -13   12.25    2.52
   5   7 -13   14.56    2.42
  -5  -7  13   13.23    2.22
   5  -7 -13   16.60    2.72
   5  -7 -13   13.38    2.41
  -5  -7  13   12.34    2.39
  -5  -7  12   21.21    2.59
   5   7 -12   12.87    4.00
   5   7 -12   24.64    2.94
   5   7 -12   21.10    2.63
   5  -7 -12   22.56    2.92
  -5  -7  12   18.86    2.60
   5  -7 -12   22.93    3.05
   5   7 -12   24.41    2.91
   5  -7 -12   17.99    2.65
   5  -7 -12   25.49    3.11
   5   7 -11  339.74   20.38
   5   7 -11  366.96   13.50
   5   7 -11  348.22   12.82
   5   7 -11  360.83   13.21
   5  -7 -11  356.93   13.48
  -5  -7  11  356.91   13.18
   5   7 -11  349.01   12.95
  -5  -7  11  371.32   13.42
   5  -7 -11  380.54   13.77
   5  -7 -11  346.15   13.52
  -5  -7  11  362.32   13.64
   5  -7 -11  350.42   13.67
   5   7 -10  235.62   10.30
   5  -7 -10  274.51   10.12
   5   7 -10  262.42   10.12
   5  -7 -10  260.24   10.76
  -5  -7  10  258.58   10.44
   5   7 -10  271.24   10.36
  -5  -7  10  245.64   10.40
   5  -7 -10  256.16   10.74
   5  -7 -10  256.99   10.92
  -5  -7  10  251.26   10.70
   5  -7  -9  464.63   15.47
   5  -7  -9  487.44   16.55
   5   7  -9  468.36   15.73
  -5  -7   9  479.11   16.18
  -5  -7   9  488.92   16.44
   5  -7  -9  498.15   16.59
  -5  -7   9  449.81   15.94
   5  -7  -9  466.32   16.54
   5  -7  -9  482.91   16.66
  -5  -7   9  491.60   16.68
   5  -7  -8   20.50    2.37
   5   7  -8   15.24    3.83
  -5  -7   8   19.66    2.45
   5  -7  -8   22.40    2.79
   5   7  -8   20.69    2.40
   5  -7  -8   21.32    2.70
  -5  -7   8   16.00    2.32
  -5  -7   8   13.99    2.05
   5  -7  -8   20.37    2.77
  -5  -7   8   17.01    2.32
   5  -7  -8   18.79    2.59
  -5  -7   8   14.55    2.33
   5   7  -7  148.67   11.39
   5  -7  -7  156.02    6.98
  -5   7   7  150.21   12.46
   5  -7  -7  167.95    7.05
   5  -7  -7  176.98    7.80
   5  -7  -7  152.76    7.36
  -5  -7   7  166.34    7.69
   5  -7  -7  148.52    7.52
  -5  -7   7  157.90    7.38
  -5  -7   7  142.50    7.34
   5  -7  -7  151.00    7.47
   5   7  -7  150.65    6.80
  -5  -7   7  169.75    7.48
  -5   7   6    1.02    1.84
   5  -7  -6   -0.24    0.94
   5  -7  -6    0.69    0.95
   5   7  -6    0.80    1.76
  -5  -7   6    0.53    0.96
   5  -7  -6    0.30    1.34
  -5  -7   6    0.83    1.15
  -5  -7   6    0.91    1.19
   5   7  -5  293.29   15.78
   5  -7  -5  289.39   10.66
  -5   7   5  307.70   17.89
   5  -7  -5  310.67   10.66
   5   7  -4   69.11    6.94
  -5   7   4   78.62    8.59
   5  -7  -4   84.64    4.54
  -5  -7   4   72.41    4.42
   5   7  -3  835.20   30.79
   5  -7  -3  867.64   25.11
  -5   7   3  874.19   34.36
   5  -7  -3  856.22   25.27
  -5  -7   3  900.77   25.53
  -5   7   2   11.91    1.61
  -5   7   2    7.51    2.83
   5  -7  -2   12.28    1.79
  -5  -7   2   14.86    1.97
  -5   7   2   12.30    1.68
   5  -7  -2   10.99    1.76
   5  -7  -1   51.84    5.79
  -5   7   1   75.53    8.12
  -5  -7   1   64.99    3.99
  -5   7   1   64.49    3.81
   5  -7  -1   58.43    3.79
   5  -7  -1   66.28    4.09
  -5   7   1   71.44    4.02
  -5   7   0    9.12    1.58
   5  -7   0    9.26    2.74
  -5   7   0    9.33    3.05
   5  -7   0    8.15    1.58
  -5   7   0   10.63    1.69
  -5   7   0   10.93    1.58
  -5   7  -1   38.67    6.02
   5  -7   1   41.64    5.61
  -5   7  -1   46.13    3.34
  -5   7  -1   44.71    3.27
   5  -7   1   48.52    3.51
  -5   7  -1   50.50    3.57
  -5   7  -2  152.61    6.72
   5  -7   2  123.25   10.16
  -5   7  -2  150.68   11.99
  -5   7  -2  142.18    6.53
  -5   7  -2  138.35    6.59
  -5   7  -3  704.07   30.12
   5  -7   3  725.64   29.29
  -5   7  -3  721.03   21.69
  -5  -7  -3  707.43   22.78
  -5  -7  -3  699.59   22.12
  -5   7  -3  710.48   21.76
  -5   7  -3  709.34   21.57
  -5   7  -4   38.33    3.32
  -5   7  -4   37.59    6.17
   5  -7   4   33.83    5.65
  -5  -7  -4   37.84    3.79
  -5  -7  -4   39.23    3.41
   5  -7   4   40.21    3.30
  -5  -7  -4   30.12    3.22
   5  -7   4   39.73    3.29
  -5   7  -4   32.55    3.10
  -5   7  -4   33.98    3.21
  -5   7  -5  121.49    6.29
  -5   7  -5  103.06   10.47
   5  -7   5  117.71   10.76
  -5   7  -5  111.44    5.86
  -5  -7  -5  128.56    6.80
   5  -7   5  115.47    6.37
  -5  -7  -5  117.53    6.35
   5  -7   5  135.25    6.31
  -5   7  -5  124.57    6.33
  -5   7  -5  122.02    6.40
  -5   7  -6   16.36    4.57
   5  -7   6   20.03    4.62
  -5   7  -6   32.33    3.17
  -5   7  -6   27.27    2.80
  -5  -7  -6   24.22    2.53
  -5  -7  -6   23.57    2.93
   5  -7   6   25.77    3.02
   5  -7   6   24.61    2.64
  -5   7  -6   30.60    3.01
  -5   7  -6   27.95    3.14
  -5   7  -6   24.93    2.89
  -5   7  -7    3.74    1.52
   5  -7   7    3.34    2.47
  -5   7  -7    2.22    1.38
  -5   7  -7    2.67    1.45
  -5  -7  -7    4.76    1.97
  -5   7  -7    1.39    1.04
  -5   7  -7    5.76    1.69
   5  -7   7    2.70    1.25
   5  -7   7    3.30    1.49
  -5  -7  -7    1.66    1.27
  -5  -7  -7    4.96    1.73
  -5  -7  -7    4.98    1.44
   5  -7   8  254.67   18.00
  -5  -7  -8  327.70   13.10
  -5   7  -8  307.52   12.17
  -5   7  -8  310.88   12.10
  -5   7  -8  307.85   12.08
  -5  -7  -8  307.18   12.93
  -5   7  -8  303.16   11.87
  -5   7  -8  311.29   11.68
  -5  -7  -8  304.86   12.23
   5  -7   8  302.94   12.11
  -5  -7  -8  313.27   11.52
   5  -7   8  312.28   11.35
  -5  -7  -8  294.42   12.36
  -5   7  -9  960.82   28.84
   5  -7   9  939.06   39.33
  -5  -7  -9  972.04   30.12
  -5   7  -9  900.25   28.26
  -5   7  -9  960.62   28.86
  -5   7  -9  964.25   28.95
  -5   7  -9  968.51   29.00
  -5   7  -9  945.38   28.85
  -5  -7  -9  965.97   30.03
  -5  -7  -9  933.23   28.37
  -5   7  -9  970.15   28.78
  -5   7  -9  992.50   28.56
   5  -7   9  976.69   29.15
  -5  -7  -9  950.99   29.25
   5  -7   9  976.65   27.79
  -5  -7  -9  935.93   28.20
  -5  -7  -9  929.56   29.26
  -5   7 -10   87.28    5.64
  -5  -7 -10   96.76    6.53
  -5   7 -10   91.98    5.74
  -5   7 -10   95.15    5.77
  -5   7 -10   86.09    5.25
  -5   7 -10   91.21    5.65
  -5   7 -10  105.24    6.08
  -5   7 -10   98.33    5.72
  -5  -7 -10  100.06    6.53
  -5   7 -10  102.64    5.94
  -5  -7 -10   94.83    5.57
  -5  -7 -10   96.77    6.20
  -5  -7 -10   90.39    6.09
   5  -7  10  108.20    6.22
  -5   7 -11   67.65    4.77
  -5   7 -11   75.48    5.12
  -5  -7 -11   69.21    5.43
  -5   7 -11   65.17    4.85
  -5   7 -11   66.27    4.72
  -5   7 -11   69.96    4.74
  -5   7 -11   63.83    4.28
  -5   7 -11   66.82    4.61
  -5   7 -11   61.53    4.53
  -5  -7 -11   64.13    5.13
  -5   7 -11   63.24    4.66
  -5  -7 -11   61.46    4.89
  -5  -7 -11   68.40    4.62
  -5  -7 -11   60.44    4.79
  -5   7 -12   21.80    2.71
  -5  -7 -12   27.01    3.55
  -5   7 -12   20.80    2.67
  -5   7 -12   24.21    2.69
  -5   7 -12   22.49    2.68
  -5   7 -12   23.76    2.88
  -5   7 -12   19.74    2.62
  -5   7 -12   24.39    2.84
  -5   7 -12   23.85    2.94
  -5  -7 -12   25.65    3.32
  -5  -7 -12   22.98    2.72
  -5  -7 -12   22.72    3.12
  -5  -7 -12   21.72    2.83
  -5   7 -13    4.00    1.29
  -5  -7 -13    0.38    1.77
  -5   7 -13    0.98    1.56
  -5   7 -13    0.29    1.04
  -5   7 -13   -0.53    1.07
  -5   7 -13    1.46    1.37
  -5  -7 -13    2.52    1.60
  -5   7 -13    1.30    1.28
   5  -7  13   -0.32    1.38
  -5  -7 -13    0.58    1.12
  -5  -7 -13   -0.34    1.22
  -5   7 -14  125.02    6.18
  -5   7 -14  125.40    6.66
  -5  -7 -14  127.57    7.14
   5  -7  14  132.62    6.32
  -5   7 -14  121.99    5.89
  -5  -7 -14  130.47    6.98
  -5   7 -14  111.73    6.18
   5  -7  14  139.92    6.86
  -5  -7 -14  149.20    7.17
  -5   7 -15  511.39   17.06
   5  -7  15  511.69   16.34
  -5  -7 -15  530.71   17.26
   5  -7  15  535.87   17.05
  -5   7 -15  523.71   16.79
  -5  -7 -15  526.24   17.32
   5  -7  16    7.13    1.29
  -5   7 -16    5.51    1.51
  -5  -7 -16    5.20    1.51
  -5   7 -16    4.83    1.54
  -5   7 -16    5.39    1.28
  -5  -7 -16    5.15    1.51
   5  -7  16    6.94    1.59
  -5  -7 -17    1.58    1.07
  -5   7 -17    1.98    1.11
  -5   7 -17    0.18    0.89
  -5  -7 -17    0.61    0.98
   5  -7  17    0.19    0.85
  -5   7 -17    0.84    1.09
  -5   7 -18    9.99    1.33
  -5   7 -18    9.40    1.36
  -5  -7 -18   12.67    1.57
   5  -7  18   12.55    1.48
  -5   7 -18   10.89    1.51
  -5   7 -19    4.04    0.79
   5  -7  19    3.13    0.68
  -5   7 -19    5.31    0.83
  -5  -7 -19    4.59    0.96
  -5   7 -19    5.38    0.84
  -5   7 -19    4.11    0.90
   5   9 -19  445.95   13.00
   5   9 -19  437.47   12.66
   5   9 -19  451.55   12.79
   5   9 -18    1.50    0.87
   5   9 -18    2.26    1.01
   5   9 -18    1.21    0.90
   5  -9 -18    3.29    1.05
   5   9 -18    0.56    0.73
   5   9 -17    0.33    0.70
   5   9 -17    2.36    0.92
   5   9 -17    0.74    0.98
   5   9 -17    1.15    1.06
   5   9 -17    1.57    1.08
   5  -9 -17    0.78    0.98
   5  -9 -17    1.01    0.93
   5   9 -16    9.96    1.60
   5   9 -16   18.43    2.19
   5   9 -16   12.59    1.73
   5   9 -16   13.27    1.74
   5   9 -16   15.90    1.75
   5   9 -16   15.25    1.87
   5   9 -16   10.89    1.86
   5  -9 -16   16.58    2.18
   5  -9 -16   14.71    1.92
   5   9 -15    3.56    1.32
   5   9 -15    1.82    1.05
   5   9 -15    2.58    1.10
   5   9 -15    1.70    1.14
   5   9 -15    3.40    1.41
   5  -9 -15    1.58    1.28
   5  -9 -15    2.22    1.30
   5   9 -14   37.76    3.25
   5   9 -14   34.49    3.14
   5  -9 -14   29.69    2.73
   5   9 -14   34.71    2.91
   5   9 -14   37.63    3.00
   5   9 -14   41.18    3.40
   5   9 -14   33.19    3.08
  -5  -9  14   27.18    2.71
   5  -9 -14   28.86    3.17
   5  -9 -14   30.34    3.12
   5   9 -13  490.74   16.45
   5  -9 -13  490.56   16.13
   5   9 -13  493.00   15.80
   5   9 -13  503.24   16.43
   5   9 -13  505.66   16.29
  -5  -9  13  493.23   16.38
   5  -9 -13  477.35   16.79
  -5  -9  13  501.91   16.71
   5   9 -12    5.02    1.54
   5  -9 -12    4.62    1.55
   5   9 -12    6.90    1.80
   5   9 -12    3.45    1.36
  -5  -9  12    4.16    1.64
   5  -9 -12    5.36    1.80
  -5  -9  12    5.93    1.83
   5   9 -11   13.92    2.15
   5  -9 -11    7.75    1.87
   5   9 -11    6.23    1.89
  -5  -9  11    9.81    2.00
   5   9 -11    9.65    1.94
   5  -9 -11    7.06    1.55
  -5  -9  11    9.38    2.06
   5  -9 -11    9.09    2.13
   5   9 -10    3.35    1.52
   5  -9 -10    7.80    1.86
   5   9 -10    5.72    1.83
  -5  -9  10    6.97    1.95
   5   9 -10    5.29    1.67
   5  -9 -10    5.55    1.45
   5  -9 -10    4.66    1.75
  -5  -9  10    5.27    1.67
   5   9  -9    3.02    1.31
  -5  -9   9    2.06    1.56
  -5  -9   9    1.32    1.37
   5  -9  -9    2.18    1.61
   5  -9  -9    1.78    1.17
   5  -9  -9    0.35    1.41
   5  -9  -9    0.67    1.29
   5   9  -8    4.14    1.50
  -5  -9   8    4.24    1.73
   5  -9  -8    4.89    1.76
   5  -9  -8    4.39    1.76
   5  -9  -8    7.45    1.78
   5  -9  -8    5.10    1.69
   5   9  -7  476.17   16.25
   5  -9  -7  490.81   17.05
  -5  -9   7  512.74   16.72
   5  -9  -7  507.76   16.94
   5  -9  -7  463.12   16.89
   5   9  -6   10.64    1.81
   5  -9  -6    7.87    1.99
  -5  -9   6    7.85    1.66
  -5  -9   6    8.71    1.94
   5  -9  -6    7.42    2.01
   5  -9  -6    5.18    1.64
   5  -9  -5   35.22    3.21
   5   9  -5   35.50    3.14
   5  -9  -5   36.88    3.61
  -5  -9   5   30.25    3.52
  -5  -9   5   39.62    3.65
   5  -9  -5   39.35    3.66
   5  -9  -5   39.07    3.62
  -5  -9   5   31.41    2.92
   5  -9  -4  113.89    5.93
  -5   9   4   99.08   10.72
  -5  -9   4  120.46    6.87
  -5  -9   4  108.49    6.27
   5  -9  -4  109.35    6.34
  -5  -9   4  109.93    6.39
   5  -9  -4  101.20    6.02
  -5   9   4  112.57    5.80
  -5  -9   4  115.22    5.69
   5  -9  -3   23.39    2.62
  -5   9   3   25.06    5.65
  -5  -9   3   25.81    3.08
  -5  -9   3   30.45    3.49
  -5  -9   3   24.25    2.99
   5  -9  -3   22.28    2.67
   5  -9  -3   21.08    2.69
  -5   9   3   30.65    2.76
  -5   9   3   21.31    2.57
  -5  -9   3   24.80    2.47
   5  -9  -2  108.10    5.67
  -5   9   2   90.49   10.28
  -5  -9   2  100.19    6.18
  -5  -9   2   88.82    5.75
  -5  -9   2   90.59    5.85
  -5  -9   2   95.29    5.47
  -5   9   2  102.46    5.40
  -5   9   2  100.00    5.71
  -5   9   1  782.45   23.02
   5  -9  -1  771.17   23.56
  -5   9   1  750.68   33.80
  -5  -9   1  779.26   24.56
  -5  -9   1  779.18   24.52
  -5  -9   1  782.17   23.84
  -5  -9   1  723.97   24.10
  -5   9   1  816.47   23.33
  -5   9   1  795.20   23.65
  -5   9   1  764.19   24.04
   5  -9  -1  774.95   23.94
   5  -9   0  181.94    8.02
  -5   9   0  161.87   14.06
  -5   9   0  180.93    7.73
  -5  -9   0  162.99    8.29
  -5  -9   0  182.64    8.66
  -5  -9   0  177.80    8.29
  -5  -9   0  172.51    8.33
   5  -9   0  187.02    8.47
  -5   9   0  183.94    8.13
  -5   9   0  184.54    8.51
   5  -9   0  177.87    8.20
  -5   9   0  188.46    7.96
  -5   9  -1   48.46    3.69
   5  -9   1   57.21    4.08
  -5  -9  -1   45.36    3.93
  -5  -9  -1   45.62    4.04
   5  -9   1   54.38    4.21
  -5  -9  -1   49.57    4.08
  -5  -9  -1   52.39    4.16
  -5   9  -1   55.45    4.13
   5  -9   1   46.49    3.85
  -5   9  -1   41.66    3.56
  -5   9  -1   45.10    3.42
  -5   9  -1   43.67    3.91
   5  -9   2  154.66    7.41
  -5   9  -2  171.59    7.61
  -5  -9  -2  159.01    7.53
   5  -9   2  166.03    7.88
  -5  -9  -2  164.07    8.00
  -5   9  -2  166.21    7.88
  -5   9  -2  149.28    7.93
   5  -9   2  154.22    7.68
  -5   9  -2  168.35    7.41
  -5   9  -2  158.53    7.50
   5  -9   3   89.94    5.28
  -5   9  -3   87.40    5.29
  -5  -9  -3   82.88    5.58
   5  -9   3   88.35    5.49
   5  -9   3   86.85    5.53
  -5  -9  -3   83.31    5.53
  -5   9  -3   89.20    5.20
  -5   9  -3   90.94    5.60
  -5   9  -3   89.04    5.79
   5  -9   3   83.05    5.41
  -5   9  -3   92.72    5.48
  -5   9  -4   22.70    2.68
  -5  -9  -4   14.99    2.62
  -5  -9  -4   18.96    2.67
   5  -9   4   17.62    2.40
   5  -9   4   14.40    2.39
  -5  -9  -4   18.44    2.66
   5  -9   4   15.56    2.46
  -5   9  -4   16.65    2.45
  -5   9  -4   20.75    2.74
  -5   9  -4   19.50    2.50
  -5   9  -4   17.59    2.71
  -5   9  -5  657.20   20.77
  -5  -9  -5  628.52   21.16
  -5   9  -5  649.77   20.60
  -5  -9  -5  648.70   20.82
   5  -9   5  650.37   20.74
  -5  -9  -5  622.60   21.28
   5  -9   5  628.17   20.31
  -5   9  -5  649.38   21.08
  -5   9  -5  656.61   20.60
  -5   9  -5  648.32   21.44
  -5   9  -5  646.41   20.80
  -5   9  -6   68.75    4.73
  -5   9  -6   63.51    4.48
  -5  -9  -6   67.51    4.91
  -5  -9  -6   58.49    4.60
   5  -9   6   59.88    4.39
  -5  -9  -6   64.74    4.97
   5  -9   6   66.07    4.68
  -5   9  -6   63.57    4.67
  -5   9  -6   62.05    4.58
   5  -9   6   64.24    4.61
  -5   9  -6   67.94    4.62
  -5   9  -7  160.73    7.86
  -5   9  -7  164.96    7.69
  -5  -9  -7  158.26    7.99
   5  -9   7  177.63    8.07
  -5  -9  -7  174.18    8.22
  -5  -9  -7  160.02    7.01
  -5  -9  -7  169.67    8.48
   5  -9   7  185.25    7.98
  -5   9  -7  180.03    8.27
  -5   9  -7  153.17    7.95
  -5   9  -7  177.11    8.10
   5  -9   7  166.49    7.95
  -5   9  -8  115.97    6.34
   5  -9   8   96.08    5.82
  -5   9  -8  111.60    6.28
  -5   9  -8  118.40    6.57
  -5   9  -8  110.89    6.28
  -5  -9  -8  107.64    6.13
  -5   9  -8  107.04    5.55
  -5   9  -8  111.66    6.00
   5  -9   8  125.20    6.08
  -5  -9  -8  116.56    5.60
   5  -9   8  119.76    6.33
  -5  -9  -8  104.84    6.24
  -5   9  -9   57.97    4.32
  -5   9  -9   61.34    4.47
  -5   9  -9   64.51    4.41
  -5   9  -9   61.70    4.53
  -5   9  -9   66.97    4.65
   5  -9   9   65.12    4.46
  -5   9  -9   57.68    3.88
  -5  -9  -9   64.83    4.39
  -5   9  -9   67.30    4.35
  -5  -9  -9   54.95    4.36
  -5  -9  -9   64.31    4.78
   5  -9   9   64.72    4.06
   5  -9   9   68.59    4.60
  -5   9 -10    6.94    1.65
  -5   9 -10   12.08    1.90
  -5   9 -10    9.28    1.82
   5  -9  10    9.54    1.87
  -5   9 -10    9.08    1.93
  -5   9 -10   11.51    1.94
  -5   9 -10    9.91    1.66
   5  -9  10   13.39    2.13
  -5  -9 -10    9.48    1.93
   5  -9  10   10.77    1.74
  -5  -9 -10    8.87    2.04
  -5   9 -11  408.90   13.87
  -5   9 -11  407.09   13.98
  -5   9 -11  401.92   13.78
  -5   9 -11  402.96   13.28
  -5   9 -11  414.17   13.84
   5  -9  11  375.99   13.53
  -5   9 -11  412.80   13.99
  -5   9 -11  396.80   12.98
  -5  -9 -11  397.08   13.95
   5  -9  11  404.65   13.80
  -5  -9 -11  398.93   14.09
  -5   9 -12   34.14    2.93
  -5   9 -12   37.86    3.19
  -5   9 -12   29.26    2.75
  -5   9 -12   32.11    2.88
   5  -9  12   28.76    2.70
   5  -9  12   29.37    2.55
  -5   9 -12   29.96    2.46
   5  -9  12   38.92    3.15
  -5  -9 -12   31.35    2.99
  -5   9 -13   94.71    4.82
  -5   9 -13   79.18    4.19
   5  -9  13   81.04    4.37
  -5   9 -13   75.89    3.84
   5  -9  13   80.37    3.96
  -5  -9 -13   77.24    4.41
   5  -9  13   86.07    4.51
  -5   9 -14   15.57    1.90
   5  -9  14   15.66    1.74
  -5  -9 -14   17.53    1.91
   5  -9  14   16.69    1.87
  -5   9 -14   17.37    2.03
  -5   9 -15   77.05    3.87
  -5   9 -15   75.28    3.85
  -5  -9 -15   82.35    3.75
  -5   9 -15   78.78    3.59
  -5   9 -16    4.71    0.98
  -5   9 -16    3.91    0.86
  -5  -9 -16    3.51    0.76
   5 -11 -15  101.13    3.74
   5  11 -14   99.13    4.08
   5  11 -14   91.55    3.71
   5  11 -13   72.12    3.37
   5 -11 -13   70.86    3.40
   5 -11 -13   70.01    3.59
   5  11 -12   66.78    3.65
   5 -11 -12   69.32    3.62
   5  11 -12   64.74    3.36
   5 -11 -12   67.00    3.73
   5  11 -12   69.11    3.77
   5  11 -11  191.23    7.42
   5 -11 -11  200.35    7.55
   5 -11 -11  192.62    7.55
   5  11 -11  195.63    7.52
   5  11 -11  203.66    7.57
   5  11 -11  180.12    7.42
   5  11 -10    0.21    0.86
  -5 -11  10    0.22    1.07
   5 -11 -10    0.22    1.13
   5  11 -10    0.86    0.94
   5  11 -10   -0.63    0.95
   5  11 -10    0.22    0.95
  -5 -11  10    1.06    0.83
   5  11  -9  214.25    8.32
  -5 -11   9  208.82    8.56
   5 -11  -9  213.60    8.52
   5  11  -9  223.86    8.81
   5  11  -9  214.94    8.36
   5  11  -9  224.04    8.58
   5  11  -8   75.93    4.31
   5 -11  -8   68.95    4.35
   5 -11  -8   69.70    4.00
   5  11  -8   75.41    4.34
   5  11  -8   70.41    4.29
   5  11  -7  121.76    5.86
  -5 -11   7  131.83    6.49
   5 -11  -7  132.75    6.01
   5 -11  -7  133.31    6.34
  -5  11   7  134.32    5.81
   5  11  -7  124.23    5.95
   5  11  -7  132.52    6.19
   5  11  -6  162.99    7.02
  -5 -11   6  180.74    7.96
   5 -11  -6  167.29    7.33
   5 -11  -6  181.87    7.13
   5 -11  -6  178.76    7.53
  -5  11   6  184.51    7.31
   5  11  -6  154.93    7.01
   5  11  -5  127.66    5.87
  -5 -11   5  136.49    6.76
   5 -11  -5  132.46    6.40
   5 -11  -5  125.76    6.03
   5 -11  -5  143.82    6.40
   5  11  -5  129.58    6.02
   5  11  -4    2.01    1.04
  -5 -11   4   -0.57    1.37
  -5 -11   4    0.78    1.20
   5 -11  -4   -0.51    1.08
   5 -11  -4   -0.23    0.94
   5 -11  -4    0.27    1.11
  -5  11   4   -0.22    0.85
   5  11  -4    0.42    0.89
  -5 -11   3  365.20   13.06
  -5 -11   3  365.42   12.95
   5 -11  -3  346.98   12.73
   5 -11  -3  372.21   13.04
  -5  11   3  376.36   12.55
   5 -11  -2   34.82    2.98
  -5 -11   2   38.59    3.44
   5 -11  -2   41.10    3.40
   5 -11  -2   36.58    3.29
   5 -11  -2   37.36    3.36
  -5  11   2   44.57    3.33
  -5  11   2   38.65    3.05
  -5 -11   1   60.31    4.35
   5 -11  -1   74.64    4.45
   5 -11  -1   62.16    4.14
   5 -11  -1   65.32    4.44
  -5  11   1   66.05    4.27
  -5  11   1   67.75    4.20
   5 -11   0  112.28    5.51
   5 -11   0  123.42    6.13
   5 -11   0  119.73    5.78
  -5 -11   0  117.88    6.25
   5 -11   0  120.16    6.27
  -5  11   0  113.79    5.94
  -5  11   0  124.23    5.69
  -5  11   0  120.28    5.92
  -5 -11  -1   82.57    5.13
   5 -11   1   86.38    5.08
   5 -11   1   75.06    4.35
  -5  11  -1   82.97    4.39
   5 -11   1   81.64    4.50
  -5  11  -1   88.03    5.07
  -5  11  -1   87.47    4.97
  -5  11  -1   86.49    4.66
   5 -11   2   18.69    2.11
   5 -11   2   18.15    2.47
   5 -11   2   18.60    2.45
  -5  11  -2   17.75    2.05
  -5  11  -2   20.59    2.26
  -5  11  -2   18.98    2.41
  -5  11  -2   18.08    2.30
   5 -11   3  496.50   16.08
  -5  11  -3  524.30   16.10
   5 -11   3  521.17   17.12
   5 -11   3  540.11   17.03
  -5  11  -3  545.78   16.68
  -5  11  -3  515.68   16.23
  -5  11  -3  523.06   17.00
  -5  11  -3  526.77   16.94
  -5  11  -4   44.41    3.12
   5 -11   4   43.17    3.14
  -5  11  -4   45.39    3.34
  -5  11  -4   47.64    3.30
  -5  11  -4   45.06    3.53
  -5  11  -4   37.72    3.30
   5 -11   4   48.81    3.74
  -5 -11  -4   45.55    3.56
   5 -11   4   43.42    3.46
  -5  11  -5   17.32    2.05
   5 -11   5   18.62    2.07
  -5  11  -5   19.16    2.11
  -5  11  -5   19.25    2.15
  -5  11  -5   22.07    2.35
  -5  11  -5   14.13    2.04
  -5 -11  -5   18.09    2.33
   5 -11   5   16.51    2.09
   5 -11   6  118.56    5.41
  -5  11  -6  122.79    5.47
  -5  11  -6  115.66    5.62
  -5  11  -6  111.95    5.66
  -5  11  -6  125.44    5.69
  -5  11  -6  125.22    5.95
   5 -11   6  124.09    5.94
  -5 -11  -6  114.19    5.69
   5 -11   6  113.11    5.46
  -5  11  -7   25.71    2.31
  -5  11  -7   33.74    2.73
  -5  11  -7   32.79    2.57
  -5  11  -7   28.12    2.57
   5 -11   7   36.17    2.92
  -5 -11  -7   28.57    2.54
   5 -11   7   30.38    2.44
   5 -11   8   15.61    1.92
  -5  11  -8   14.83    1.93
  -5 -11  -8   12.37    1.69
  -5  11  -8   14.88    1.74
  -5  11  -8   16.62    1.85
  -5  11  -8   16.24    1.85
   5 -11   9  352.44   11.54
  -5  11  -9  366.24   11.37
  -5  11  -9  374.62   11.76
   5 -11  10    8.04    1.24
  -5  11 -10    7.37    1.34
  -5  11 -10    9.96    1.29
   5 -11  11    9.45    1.05
  -5  11 -11   11.56    1.31
  -5  11 -11    9.22    1.10
  -6   0  26   12.09    1.40
   6   0 -26   11.84    1.20
   6   0 -25   -0.18    0.73
  -6   0  25    0.37    0.95
   6   0 -25   -0.15    0.76
   6   0 -24  798.55   23.45
   6   0 -24  792.29   22.85
   6   0 -24  816.73   23.07
   6   0 -23   -0.53    1.27
   6   0 -23    0.47    0.98
   6   0 -23    0.21    0.85
   6   0 -23   -0.94    1.07
   6   0 -23    0.26    1.00
   6   0 -23    1.78    1.00
   6   0 -22   54.93    4.20
   6   0 -22   55.09    4.02
   6   0 -22   55.80    3.96
   6   0 -22   48.74    3.56
   6   0 -22   46.63    3.81
   6   0 -22   48.49    3.90
   6   0 -21   -0.32    1.51
   6   0 -21    2.41    1.25
   6   0 -21    0.27    1.03
   6   0 -21    0.29    1.25
   6   0 -21    0.75    1.13
   6   0 -21   -2.77    1.47
   6   0 -20    1.67    1.28
   6   0 -20   -0.32    1.43
   6   0 -20    0.54    1.16
   6   0 -20    3.49    1.60
   6   0 -20    1.41    1.22
  -6   0  19    1.25    2.26
   6   0 -19    0.33    1.17
   6   0 -19   -0.28    1.14
   6   0 -19    0.32    1.29
   6   0 -19   -0.28    1.09
  -6   0  18 1189.63   46.50
   6   0 -18 1249.67   34.95
   6   0 -18 1179.30   35.52
   6   0 -18 1236.46   34.94
   6   0 -18 1243.20   35.37
  -6   0  17    1.13    1.77
   6   0 -17   -0.31    1.24
   6   0 -17    3.30    1.36
   6   0 -17    0.27    1.08
   6   0 -17    0.29    1.03
   6   0 -17    0.94    1.30
   6   0 -16   19.17    2.51
  -6   0  16   11.47    3.80
  -6   0  15    1.91    2.59
   6   0 -14    1.16    0.84
  -6   0  14   -1.73    2.59
   6   0 -13    0.53    0.75
   6   0 -13   -0.74    1.50
  -6   0  13    0.78    1.72
  -6   0  12 2099.42   62.33
   6   0 -12 2048.16   61.62
   6   0 -11    0.59    1.61
  -6   0  11   -0.63    1.88
   6   0 -10   17.53    3.11
  -6   0  10   15.66    3.06
  -6   0   9    0.50    1.35
   6   0  -9   -0.47    1.48
   6   0  -8  838.36   26.99
  -6   0   8  828.09   27.13
  -6   0   7    0.39    1.17
   6   0  -7    0.74    1.57
   6   0  -6 9999.00  251.53
  -6   0   6 9857.00  251.65
   6   0  -5    2.51    1.26
   6   0  -4   94.35    5.11
   6   0  -3    0.88    0.98
   6   0  -2  255.74    9.23
   6   0  -1    0.41    0.90
  -6   0   0 5350.34  135.32
   6   0   0 5529.14  137.66
  -6   0  -1    0.56    0.57
   6   0   1    1.00    1.20
  -6   0  -2  593.89   17.33
  -6   0  -2  626.09   19.25
  -6   0  -3   -0.31    1.06
  -6   0  -3    0.32    1.22
  -6   0  -4  205.85    8.48
  -6   0  -4  207.39    9.64
  -6   0  -4  217.60    9.66
  -6   0  -5    0.32    1.03
  -6   0  -5   -0.41    1.12
  -6   0  -5    0.42    1.13
  -6   0  -6 2133.45   60.33
  -6   0  -6 2257.33   61.96
  -6   0  -6 2174.28   61.81
  -6   0  -7    0.45    1.01
   6   0   7    0.41    0.90
  -6   0  -7   -0.55    1.56
  -6   0  -7    1.07    1.28
  -6   0  -8  333.59   10.70
  -6   0  -8  306.32   14.33
   6   0   8  328.28   13.98
  -6   0  -8  317.83   10.62
  -6   0  -8  356.47   15.91
  -6   0  -9   -0.19    0.82
   6   0   9    0.51    1.22
  -6   0  -9    0.20    0.90
  -6   0  -9   -0.71    1.57
  -6   0 -10   58.01    3.62
  -6   0 -10   52.34    3.49
   6   0  10   45.30    6.15
  -6   0 -10   44.72    5.89
   6   0  10   57.95    5.60
  -6   0 -11    1.72    1.06
  -6   0 -11   -0.90    1.62
   6   0  11   -0.93    2.05
  -6   0 -12  701.84   29.93
  -6   0 -12  683.10   21.41
   6   0  12  715.13   30.46
  -6   0 -12  708.05   21.85
  -6   0 -13    0.59    1.13
  -6   0 -13    2.36    1.13
  -6   0 -13   -1.09    2.21
   6   0  13    1.13    2.29
  -6   0 -13   -0.29    1.13
  -6   0 -13   -0.31    1.20
  -6   0 -14  713.27   22.29
  -6   0 -14  690.10   31.52
   6   0  14  685.35   31.87
  -6   0 -14  711.73   22.29
  -6   0 -14  717.36   22.94
  -6   0 -14  694.75   22.15
  -6   0 -14  678.25   22.33
  -6   0 -15    0.32    1.24
  -6   0 -15    1.97    1.11
   6   0  15   -1.29    2.86
  -6   0 -15   -1.23    3.85
  -6   0 -15    0.69    1.46
  -6   0 -15    0.65    1.20
  -6   0 -15    0.72    1.42
  -6   0 -16  132.38    6.89
  -6   0 -16  123.23    6.75
  -6   0 -16  132.88    7.14
  -6   0 -16  120.65    6.88
  -6   0 -16  105.20    6.31
  -6   0 -17   -0.32    1.09
  -6   0 -17    0.94    1.40
  -6   0 -17    0.32    1.40
  -6   0 -17   -0.33    1.27
  -6   0 -18  160.97    7.64
  -6   0 -18  165.65    7.78
  -6   0 -18  162.45    7.68
  -6   0 -19   -0.78    1.13
  -6   0 -19    0.27    1.14
  -6   0 -19    0.25    1.00
  -6   0 -20  617.20   18.60
  -6   0 -20  603.91   18.65
  -6   0 -21    0.36    0.87
  -6   0 -22   84.90    3.79
  -6   0 -23   -0.10    0.53
   6  -2 -26  149.32    5.48
  -6   2  26  156.80    5.36
  -6  -2  26  154.32    5.31
   6   2 -25   27.70    2.30
   6  -2 -25   25.55    2.10
  -6   2  25   25.98    2.17
  -6  -2  25   26.32    2.13
   6   2 -24   36.45    2.68
   6  -2 -24   29.95    2.53
   6  -2 -24   31.16    2.59
   6   2 -24   28.49    2.20
   6   2 -24   32.11    2.57
   6   2 -24   34.48    2.71
   6  -2 -24   29.04    2.53
  -6   2  24   34.34    2.74
  -6  -2  24   34.93    2.74
   6  -2 -23   -0.21    0.87
   6   2 -23    0.47    1.00
   6  -2 -23    0.71    1.09
   6  -2 -23    0.24    1.15
   6   2 -23   -0.19    0.92
   6   2 -23    2.61    1.12
   6  -2 -23    1.20    0.97
   6   2 -23    0.90    0.98
   6  -2 -22  408.41   14.46
   6   2 -22  438.08   14.64
   6  -2 -22  430.29   14.31
   6  -2 -22  421.88   14.48
   6   2 -22  426.29   13.94
   6  -2 -22  434.03   14.66
   6   2 -22  415.93   13.87
   6   2 -22  434.32   14.48
   6  -2 -21   52.18    4.04
   6   2 -21   50.18    3.94
   6  -2 -21   47.46    3.75
   6  -2 -21   51.59    3.94
   6  -2 -21   46.93    3.90
   6   2 -21   48.33    4.02
   6   2 -21   54.31    3.92
   6   2 -21   51.19    3.94
   6   2 -20  201.46    9.32
   6  -2 -20  209.12    9.01
   6   2 -20  208.07    9.44
   6  -2 -20  195.61    9.05
   6  -2 -20  217.79    9.24
   6  -2 -20  199.89    8.96
   6   2 -20  203.12    9.16
   6  -2 -20  205.96    9.25
   6   2 -20  198.25    8.74
   6   2 -20  212.67    9.00
   6   2 -20  209.73    8.96
   6   2 -19   91.24    5.73
   6   2 -19   77.65    5.36
   6  -2 -19   75.65    5.19
   6  -2 -19   78.62    5.13
   6  -2 -19   76.73    5.03
   6  -2 -19   83.01    5.24
   6   2 -19   81.72    5.32
   6  -2 -19   68.08    4.91
   6   2 -19   65.16    4.71
   6   2 -19   76.44    5.03
   6   2 -19   76.30    4.99
  -6   2  18   90.54   10.39
  -6  -2  18   86.84   10.13
   6  -2 -18  113.41    6.16
   6  -2 -18  107.53    6.20
   6   2 -18  100.27    6.15
   6   2 -18  110.98    6.36
   6  -2 -18   93.36    5.76
   6   2 -18  102.48    5.91
   6   2 -18  100.35    5.94
   6   2 -18  102.86    5.94
   6  -2 -18  104.80    6.06
   6   2 -18   99.09    5.70
   6   2 -17    1.36    0.87
  -6  -2  17    1.13    1.77
  -6   2  17    2.21    2.64
   6  -2 -17    1.78    1.08
   6   2 -17    4.58    1.62
   6  -2 -17    2.85    1.38
   6  -2 -17    3.31    1.57
   6   2 -17    0.91    1.34
   6   2 -17    1.97    1.46
   6   2 -17    1.50    1.42
   6   2 -17    3.55    1.44
   6  -2 -17    2.18    1.41
  -6   2  16  570.31   26.19
  -6  -2  16  520.97   25.62
   6  -2 -16  515.98   17.69
   6   2 -16  531.41   17.83
   6   2 -16  515.09   17.75
   6  -2 -16  551.33   17.38
   6  -2 -16  551.30   17.80
   6   2 -16  535.12   17.56
   6   2 -16  531.66   17.58
   6   2 -16  543.51   17.63
   6   2 -16  542.25   16.82
   6  -2 -16  545.96   17.61
   6   2 -15   17.89    2.22
   6   2 -15   15.28    1.89
  -6  -2  15   18.42    4.32
  -6   2  15   10.44    3.35
   6   2 -14  683.89   20.39
   6   2 -14  660.16   19.84
  -6   2  14  663.62   27.73
  -6  -2  14  680.36   28.18
   6   2 -13   37.47    2.93
   6   2 -13   39.80    5.80
  -6   2  13   28.11    4.66
   6  -2 -13   24.64    4.59
   6   2 -13   33.92    5.13
  -6  -2  13   36.23    5.32
   6   2 -12   73.24    4.05
   6   2 -12   70.19    7.13
  -6   2  12   61.02    6.51
  -6  -2  12   60.59    6.75
   6  -2 -12   62.24    6.60
   6   2 -12   69.09    6.87
   6   2 -11  121.68    5.29
   6   2 -11  100.73    8.23
  -6  -2  11  107.63    8.44
   6   2 -11  121.41    8.56
  -6   2  11  111.11    8.42
   6  -2 -11  126.32    8.78
   6   2 -10  582.87   22.35
  -6  -2  10  548.59   22.02
   6   2 -10  571.56   21.68
  -6   2  10  557.19   21.85
   6  -2 -10  603.86   22.14
   6   2  -9   18.35    3.08
  -6   2   9   13.95    2.84
   6   2  -9   16.01    2.93
   6  -2  -9    9.37    2.35
  -6  -2   9   14.93    3.15
   6   2  -8  705.53   23.38
  -6   2   8  664.81   23.10
  -6  -2   8  661.52   23.41
   6   2  -7    3.00    1.44
   6  -2  -7    4.68    1.73
   6   2  -7    3.82    1.59
  -6  -2   7    5.33    1.93
  -6   2   7    4.63    1.64
   6   2  -6   11.97    2.20
  -6   2   6    9.65    2.12
   6  -2  -6    8.48    1.93
  -6  -2   6   10.13    2.09
   6   2  -6    8.01    1.85
   6   2  -5   65.09    4.19
   6   2  -5   63.13    4.34
   6  -2  -5   63.98    4.49
   6   2  -4  758.51   21.64
   6  -2  -4  715.44   22.13
   6   2  -4  720.11   22.09
   6  -2  -3   51.55    3.56
   6   2  -3   56.54    3.70
   6  -2  -2  644.25   19.44
   6   2  -2  654.62   19.46
   6  -2  -1  597.97   18.19
   6   2  -1  601.72   18.17
  -6   2   0  300.61   11.26
   6  -2   0  301.76   10.68
   6   2   0  291.27   10.53
  -6   2  -1  603.73   18.22
   6  -2   1  639.55   17.90
  -6   2  -1  624.37   17.79
   6   2   1  619.98   17.79
  -6  -2  -1  621.62   17.59
  -6   2  -2  153.13    7.52
   6  -2   2  157.38    7.37
  -6   2  -2  158.00    7.33
   6   2   2  152.66    7.35
  -6  -2  -2  157.76    7.28
  -6   2  -3   23.15    2.81
  -6  -2  -3   19.67    2.66
  -6   2  -3   16.60    2.46
  -6   2  -4 2406.49   66.00
  -6   2  -4 2449.53   65.83
  -6  -2  -4 2458.20   65.98
  -6  -2  -4 2388.16   65.88
  -6   2  -4 2364.58   65.80
  -6   2  -5   68.09    5.29
  -6   2  -5   50.52    4.70
  -6  -2  -5   53.78    4.82
  -6   2  -5   59.41    4.92
  -6  -2  -5   49.14    4.51
  -6   2  -6   11.86    2.52
  -6   2  -6    6.75    2.15
  -6  -2  -6   11.73    2.52
  -6  -2  -6   12.85    2.53
  -6   2  -6   13.68    2.74
  -6  -2  -7  440.50   13.79
   6  -2   7  480.00   18.95
  -6  -2  -7  469.24   18.70
  -6   2  -7  453.45   18.50
  -6   2  -8  308.63   10.59
  -6  -2  -8  317.43   10.87
  -6   2  -8  316.77   10.59
   6  -2   8  350.63   16.01
  -6   2  -8  313.76   15.39
  -6  -2  -8  325.92   15.66
  -6   2  -8  345.10   10.84
  -6  -2  -8  340.56   10.83
  -6   2  -9    1.19    0.74
  -6   2  -9    0.56    0.72
  -6  -2  -9    2.55    1.09
  -6   2  -9    4.11    1.09
  -6  -2  -9    3.62    1.11
  -6   2  -9    2.11    1.80
  -6   2  -9    0.70    1.43
   6   2   9    2.23    2.02
   6  -2   9    1.49    1.51
  -6  -2  -9    0.73    1.62
  -6   2  -9    2.92    0.95
   6  -2   9    0.69    1.41
  -6  -2 -10 1252.59   34.65
  -6   2 -10 1219.22   42.50
  -6  -2 -10 1292.94   43.30
   6   2  10 1247.57   43.19
   6  -2  10 1206.96   42.63
  -6   2 -10 1269.14   34.65
  -6   2 -10 1223.74   34.07
   6  -2  10 1345.04   42.89
  -6   2 -10 1236.97   42.52
  -6  -2 -11   96.72    5.23
  -6   2 -11   88.30    8.73
  -6  -2 -11   82.69    8.84
   6  -2  11   82.19    8.68
   6   2  11   82.15    8.93
  -6   2 -11  101.73    5.21
  -6   2 -11   82.10    8.58
   6  -2  11   99.06    9.03
   6  -2  12   67.47    7.73
  -6   2 -12   76.71    8.43
  -6  -2 -12   74.20    8.53
  -6   2 -12   65.08    4.35
   6   2  12   78.61    8.97
  -6   2 -12   67.24    8.09
   6  -2  12   71.09    8.63
  -6  -2 -12   77.38    4.76
  -6  -2 -12   64.55    4.94
  -6   2 -12   71.67    4.70
  -6  -2 -12   77.16    5.28
  -6  -2 -12   77.87    5.01
  -6   2 -12   71.41    4.58
  -6   2 -12   78.22    4.90
   6  -2  12   69.87    4.57
  -6  -2 -12   73.23    4.66
  -6  -2 -12   65.78    4.59
   6  -2  13    3.90    2.50
  -6   2 -13    4.19    2.69
  -6   2 -13    7.75    1.64
  -6  -2 -13    5.12    1.42
  -6   2 -13    3.18    2.35
   6   2  13    3.44    2.93
  -6  -2 -13   10.11    3.52
   6  -2  13    4.47    2.68
  -6  -2 -13    2.82    1.50
  -6   2 -13    3.23    1.34
  -6  -2 -13    4.55    1.61
  -6   2 -13    3.20    1.42
  -6   2 -13    4.62    1.63
  -6  -2 -13    3.59    1.66
  -6  -2 -13    1.84    1.30
  -6  -2 -13    2.21    1.23
  -6   2 -13    3.42    1.44
  -6   2 -13    4.31    1.38
   6  -2  13    4.22    1.37
  -6  -2 -13    3.24    1.41
  -6   2 -14   -1.13    2.51
  -6   2 -14   -0.30    1.32
  -6  -2 -14   -0.32    1.36
  -6  -2 -14   -1.20    1.88
   6   2  14   -1.23    3.34
   6  -2  14   -2.38    4.03
  -6  -2 -14   -0.29    1.11
  -6   2 -14   -0.33    1.36
  -6   2 -14    0.60    1.11
  -6  -2 -14    0.61    1.21
   6  -2  14   -0.28    1.15
  -6   2 -14   -0.32    1.31
  -6   2 -14    1.96    1.19
  -6  -2 -14    0.37    1.37
  -6  -2 -14    0.99    1.16
  -6   2 -14    1.53    1.38
  -6   2 -15    1.26    1.14
  -6  -2 -15    2.63    1.37
  -6  -2 -15    2.05    1.38
  -6   2 -15    0.34    1.23
  -6   2 -15    2.10    1.27
   6  -2  15    1.94    1.12
  -6  -2 -15    1.57    1.42
  -6  -2 -15    4.06    1.59
  -6   2 -15    1.42    1.03
  -6  -2 -15    0.74    1.41
  -6   2 -15    2.00    1.38
  -6   2 -15    0.93    1.16
  -6   2 -16  719.82   22.51
  -6  -2 -16  688.08   22.51
  -6   2 -16  705.47   22.06
  -6   2 -16  724.82   22.37
  -6  -2 -16  714.06   23.05
  -6   2 -16  704.19   22.72
  -6  -2 -16  709.62   22.36
  -6  -2 -16  732.66   22.23
  -6   2 -16  704.85   22.82
  -6   2 -17   47.95    4.03
  -6   2 -17   49.23    3.83
  -6   2 -17   41.38    3.56
  -6   2 -17   38.33    3.62
  -6  -2 -17   45.28    4.01
  -6  -2 -17   46.90    3.83
  -6  -2 -17   42.75    3.57
  -6   2 -17   45.46    4.03
  -6  -2 -18   63.93    4.23
  -6   2 -18   49.99    4.10
  -6   2 -18   54.73    4.04
  -6   2 -18   51.65    3.80
  -6  -2 -18   52.26    4.05
  -6  -2 -19   29.86    2.82
  -6   2 -19   30.29    3.05
  -6  -2 -19   37.71    3.53
  -6  -2 -19   31.84    2.91
  -6   2 -20   54.55    3.68
  -6  -2 -20   52.09    3.84
  -6  -2 -20   55.35    3.56
  -6  -2 -21   -0.21    1.04
  -6  -2 -21    1.78    0.95
  -6   2 -21    0.70    0.95
  -6   2 -21    2.84    1.11
  -6   2 -22  417.60   12.10
  -6  -2 -22  400.57   12.35
  -6  -2 -22  402.86   11.84
   6  -4 -25   18.68    1.56
   6   4 -24  298.20   10.23
   6   4 -24  300.73    9.74
   6  -4 -24  309.32   10.13
   6  -4 -24  323.31   10.21
   6  -4 -24  308.49    9.65
  -6   4  23    4.12    1.05
   6   4 -23    3.11    1.34
   6  -4 -23    3.38    1.18
   6  -4 -23    3.82    1.25
   6  -4 -23    4.92    1.25
   6   4 -23    3.51    0.99
   6   4 -22   23.06    2.25
  -6  -4  22   24.10    2.33
  -6   4  22   23.19    2.30
   6   4 -22   30.75    2.97
   6  -4 -22   26.57    2.68
   6  -4 -22   27.59    2.73
   6   4 -22   26.28    2.61
   6   4 -22   29.17    2.60
   6  -4 -22   26.93    2.63
   6   4 -22   25.86    2.36
   6   4 -21  171.63    7.23
   6  -4 -21  163.84    7.15
  -6   4  21  175.04    7.28
   6   4 -21  175.86    8.11
   6   4 -21  163.57    7.92
   6  -4 -21  180.52    7.92
   6  -4 -21  154.92    7.57
   6   4 -21  181.59    7.66
   6   4 -21  169.15    7.53
   6   4 -21  198.08    8.07
   6   4 -21  174.59    7.26
   6   4 -20   53.05    3.85
   6  -4 -20   64.17    4.12
   6  -4 -20   62.95    4.25
   6   4 -20   62.23    4.64
   6   4 -20   63.31    4.81
   6  -4 -20   75.31    4.94
   6  -4 -20   62.78    4.55
   6   4 -20   61.33    4.30
   6   4 -20   59.64    4.30
   6   4 -20   62.45    4.50
   6   4 -20   65.66    4.22
  -6  -4  20   62.24    4.01
   6   4 -19   27.77    2.86
   6  -4 -19   30.83    2.94
   6  -4 -19   33.82    3.28
   6   4 -19   26.99    3.26
   6  -4 -19   34.60    3.55
   6   4 -19   37.16    3.47
   6   4 -19   28.66    3.27
   6   4 -19   31.69    3.12
   6   4 -19   28.76    3.39
  -6  -4  19   29.36    2.96
   6   4 -18  769.99   23.20
   6  -4 -18  748.59   23.42
   6   4 -18  753.74   24.17
   6   4 -18  748.67   24.09
   6  -4 -18  782.67   23.93
   6   4 -18  742.56   23.30
   6   4 -18  759.51   23.91
   6   4 -18  757.51   23.77
  -6  -4  18  768.64   23.26
   6   4 -17   11.12    1.98
  -6  -4  17   11.43    3.89
   6  -4 -17    7.98    3.39
   6  -4 -17    9.22    2.00
   6   4 -17   10.63    2.23
   6  -4 -17    8.12    1.94
   6   4 -17    9.03    1.64
   6   4 -17   10.45    2.24
   6   4 -17    9.02    1.84
   6   4 -17   10.89    2.25
   6   4 -17    9.42    1.99
  -6  -4  17    9.02    1.84
   6   4 -16   66.24    4.40
   6   4 -16   63.00    8.58
  -6  -4  16   59.11    7.74
   6   4 -16   65.12    4.78
   6   4 -16   53.60    4.40
   6   4 -16   64.40    4.15
   6  -4 -16   62.62    4.56
   6   4 -16   56.03    4.43
   6   4 -16   60.41    4.33
   6   4 -16   71.26    4.83
   6  -4 -16   56.46    4.04
  -6  -4  16   65.41    4.50
   6   4 -15  307.26   19.23
   6   4 -15  287.48   11.09
  -6  -4  15  284.08   17.12
  -6   4  15  276.95   16.64
   6   4 -15  274.54   11.35
   6   4 -15  296.94   11.56
  -6  -4  15  294.88   10.67
   6   4 -15  305.56   10.86
   6  -4 -15  302.59   11.51
   6   4 -15  298.18   11.02
  -6  -4  15  307.16   11.35
   6  -4 -15  276.17   10.75
   6  -4 -15  297.93   10.93
  -6  -4  14  248.51   15.70
  -6   4  14  284.72   16.13
   6   4 -14  293.41   11.18
   6   4 -14  285.66   11.09
   6   4 -14  263.79   17.19
   6   4 -14  280.17   10.74
  -6  -4  14  290.51   10.90
   6  -4 -14  294.29   11.07
   6   4 -13    1.62    1.25
   6   4 -13    0.97    1.75
  -6   4  13    2.29    1.96
   6   4 -12 1160.05   33.28
   6   4 -12 1246.57   42.27
  -6  -4  12 1209.65   40.40
  -6   4  12 1161.46   39.20
   6   4 -11  245.04    9.40
   6   4 -11  270.48   14.94
   6  -4 -11  261.21    9.33
  -6   4  11  223.43   12.63
  -6  -4  11  238.41   13.32
   6   4 -10   66.03    4.01
   6  -4 -10   73.22    3.98
   6   4 -10   63.10    6.60
  -6  -4  10   65.93    3.65
  -6   4  10   69.24    6.04
  -6  -4  10   68.31    6.41
   6   4 -10   73.80    6.24
   6  -4 -10   62.42    5.87
   6   4  -9  401.84   13.07
  -6  -4   9  396.17   12.54
   6  -4  -9  432.66   12.96
   6   4  -9  400.61   17.81
  -6   4   9  370.47   16.02
  -6  -4   9  387.03   16.47
   6  -4  -9  402.96   16.39
   6   4  -9  402.30   16.31
   6   4  -8    1.53    0.90
   6  -4  -8    0.34    0.81
  -6  -4   8    1.34    1.27
   6   4  -8    3.78    1.42
   6  -4  -8    0.85    1.09
   6  -4  -7    5.24    1.52
   6   4  -7    7.78    1.81
   6   4  -6 1200.68   35.30
   6  -4  -6 1139.92   33.44
   6   4  -6 1102.82   33.29
   6   4  -5  150.03    8.02
   6   4  -5  140.22    6.90
   6  -4  -5  152.44    7.29
   6   4  -4  598.44   19.68
   6  -4  -4  580.79   18.39
   6   4  -4  581.26   18.28
   6   4  -3 1590.08   43.91
   6   4  -3 1566.69   42.53
   6  -4  -3 1559.77   42.66
   6   4  -2   79.49    4.73
   6  -4  -2   75.75    4.21
   6   4  -2   72.63    4.07
   6   4  -1  112.35    5.61
  -6  -4   1  102.81    4.87
   6   4  -1  106.16    5.11
  -6   4   1  113.62    5.14
   6  -4  -1  112.08    5.28
   6   4   0 1175.11   33.36
  -6  -4   0 1215.19   33.01
  -6   4   0 1172.32   33.13
   6   4   0 1198.08   33.14
   6  -4   0 1224.88   33.30
   6   4   1  188.27    7.74
   6  -4   1  185.59    7.80
   6   4   1  188.18    7.79
  -6  -4  -1  193.24    7.84
  -6   4  -1  192.46    7.95
  -6   4  -2  219.80   11.57
   6   4   2  232.85    8.92
   6   4   2  226.66    9.24
   6  -4   2  230.53    9.31
  -6  -4  -2  235.74    9.35
  -6   4  -2  221.37    9.29
  -6   4  -3  172.86   10.48
   6  -4   3  203.65    8.94
   6   4   3  204.43    8.98
  -6   4  -3  196.14    8.98
  -6  -4  -3  201.51    8.94
  -6   4  -4  410.55   13.27
  -6   4  -4  411.19   13.48
  -6   4  -4  448.15   18.54
   6  -4   4  454.69   16.07
   6   4   4  443.54   15.88
  -6   4  -5   18.29    2.12
  -6   4  -5   19.30    1.99
  -6   4  -5   22.72    2.18
  -6   4  -5   19.46    2.03
  -6   4  -5   28.67    4.27
   6   4   5   21.07    3.06
   6  -4   5   21.26    2.96
  -6  -4  -6  925.34   25.03
  -6   4  -6  901.41   25.62
  -6   4  -6  908.74   25.87
  -6   4  -6  887.64   25.67
  -6   4  -6  884.42   25.58
   6  -4   6  939.45   32.72
  -6   4  -6  898.93   32.16
  -6   4  -6  865.55   25.43
   6  -4   6  888.82   30.02
   6   4   6  878.46   29.75
  -6   4  -7  135.37    6.05
  -6  -4  -7  141.29    5.92
  -6   4  -7  131.41    6.22
  -6   4  -7  139.23    6.22
  -6   4  -7  142.52    6.32
  -6   4  -7  142.92    6.27
  -6   4  -7  142.07   10.27
   6  -4   7  142.78   10.48
   6   4   7  129.86    8.94
   6  -4   7  119.83    8.69
  -6   4  -8  729.60   22.00
  -6  -4  -8  741.56   21.72
  -6   4  -8  706.69   21.57
  -6   4  -8  758.80   22.16
  -6   4  -8  746.02   22.22
  -6   4  -8  763.36   22.36
  -6   4  -8  766.87   22.14
  -6   4  -8  719.31   29.12
   6  -4   8  738.51   29.69
   6   4   8  722.45   27.52
   6  -4   8  722.60   27.47
  -6  -4  -8  733.07   21.10
  -6   4  -9  248.25    9.42
  -6  -4  -9  232.28    9.15
  -6   4  -9  233.01    9.14
  -6   4  -9  232.75    8.81
  -6   4  -9  224.14    9.17
  -6  -4  -9  238.29    8.73
   6   4   9  247.75   14.14
   6  -4   9  218.31   13.36
  -6   4  -9  243.71    8.64
  -6   4  -9  237.73    9.25
   6  -4   9  248.29   15.29
  -6   4 -10   72.27    4.55
   6  -4  10   64.69    8.12
   6  -4  10   78.68    7.99
  -6  -4 -10   66.20    4.13
   6   4  10   59.87    7.40
  -6   4 -10   78.70    4.31
  -6  -4 -10   85.12    5.64
  -6   4 -10   68.04    4.59
  -6  -4 -10   80.94    4.84
  -6   4 -10   75.75    4.51
  -6  -4 -10   81.12    4.85
  -6   4 -10   70.02    4.46
  -6   4 -10   72.32    4.56
  -6   4 -10   85.29    5.00
  -6   4 -10   77.95    4.92
   6  -4  10   79.23    5.02
   6  -4  11   21.27    4.84
  -6   4 -11   21.70    2.54
  -6   4 -11   13.81    4.00
  -6   4 -11   24.63    2.41
   6   4  11   14.81    3.79
   6  -4  11   15.73    3.96
  -6  -4 -11   23.58    2.49
  -6  -4 -11   30.96    3.44
  -6  -4 -11   23.76    2.80
  -6   4 -11   25.02    2.87
  -6   4 -11   17.83    2.41
  -6  -4 -11   24.26    2.71
  -6   4 -11   18.48    2.26
  -6   4 -11   21.72    2.45
  -6   4 -11   19.13    2.59
  -6   4 -11   24.12    2.73
  -6   4 -11   20.42    2.65
  -6  -4 -11   21.47    2.64
   6  -4  11   19.71    2.66
  -6  -4 -11   21.88    2.46
  -6   4 -11   23.87    2.61
  -6   4 -12  358.68   12.70
  -6   4 -12  376.99   21.24
   6  -4  12  343.41   20.59
  -6   4 -12  368.03   12.55
   6  -4  12  355.22   19.64
  -6   4 -12  346.83   12.97
  -6  -4 -12  363.01   14.16
  -6   4 -12  363.45   13.32
  -6   4 -12  377.38   13.49
  -6  -4 -12  367.26   13.37
  -6   4 -12  346.13   12.62
  -6  -4 -12  362.19   13.36
  -6   4 -12  350.19   12.37
  -6  -4 -12  343.16   12.69
  -6   4 -12  368.91   13.47
   6  -4  12  369.94   13.53
  -6  -4 -12  357.19   13.24
  -6   4 -13  105.31   11.05
   6  -4  13  114.38   11.45
  -6   4 -13  112.05    5.85
   6  -4  13  100.72   10.29
  -6  -4 -13  110.37    6.34
  -6  -4 -13  127.31    7.25
  -6   4 -13  118.74    6.35
  -6   4 -13  110.75    6.35
  -6   4 -13  126.16    6.68
  -6  -4 -13  116.89    6.49
  -6  -4 -13  120.37    6.23
  -6   4 -13  123.81    6.76
   6  -4  13  113.34    6.50
  -6  -4 -13  122.88    6.66
  -6   4 -14  298.33   11.77
  -6   4 -14  300.82   11.87
  -6  -4 -14  311.92   12.54
  -6   4 -14  298.35   11.60
  -6  -4 -14  289.35   11.31
  -6   4 -14  297.00   11.91
  -6  -4 -14  278.48   11.07
   6  -4  14  291.90   11.67
  -6   4 -15  151.63    7.51
  -6   4 -15  163.08    7.84
  -6  -4 -15  159.41    8.17
  -6   4 -15  157.28    7.78
  -6  -4 -15  150.55    7.34
  -6   4 -15  160.52    8.01
   6  -4  15  151.28    7.49
  -6   4 -16    5.35    1.78
  -6   4 -16    4.55    1.48
  -6  -4 -16    4.87    1.89
  -6  -4 -16    5.84    1.66
  -6   4 -16    4.90    1.87
  -6   4 -16    5.43    1.73
   6  -4  16    2.83    1.34
  -6   4 -17   36.63    3.29
  -6   4 -17   36.32    3.22
  -6   4 -17   36.67    3.46
  -6  -4 -17   37.54    3.75
  -6  -4 -17   39.40    3.27
  -6   4 -17   34.04    3.38
   6  -4  17   40.94    3.27
  -6   4 -18  141.30    6.43
  -6  -4 -18  137.95    7.15
  -6   4 -18  146.54    6.72
  -6  -4 -18  148.79    6.51
  -6   4 -18  156.02    7.11
  -6  -4 -18  134.30    6.51
   6  -4  18  147.20    6.24
  -6  -4 -19   70.54    4.53
  -6   4 -19   77.03    4.22
  -6  -4 -19   76.40    3.99
  -6   4 -19   79.52    4.47
  -6  -4 -19   64.79    3.90
   6  -4  19   74.47    3.68
  -6   4 -20  208.37    7.92
  -6  -4 -20  216.79    8.00
  -6  -4 -20  201.87    7.05
  -6   4 -20  214.71    7.67
  -6  -4 -20  188.98    6.84
  -6   4 -20  193.56    7.54
  -6   4 -21   36.52    2.44
  -6  -4 -21   34.70    2.42
  -6  -4 -21   38.65    2.42
  -6   4 -21   32.23    2.22
  -6   4 -21   30.96    2.21
   6   6 -24    0.90    0.53
   6   6 -23   31.71    2.28
   6  -6 -23   29.88    2.02
   6  -6 -23   28.37    1.91
   6   6 -22  157.89    6.60
   6  -6 -22  163.00    6.42
   6   6 -22  160.82    6.42
   6  -6 -22  171.01    6.47
   6  -6 -22  171.41    6.39
   6   6 -21  152.80    6.82
   6   6 -21  152.15    6.82
   6  -6 -21  169.44    6.82
   6   6 -21  150.62    6.69
   6  -6 -21  166.79    6.81
   6   6 -21  152.95    6.47
   6  -6 -21  157.94    6.65
   6   6 -20   92.27    5.32
   6   6 -20  101.21    5.41
   6  -6 -20   88.95    4.99
   6  -6 -20   85.34    5.00
   6   6 -20   98.85    5.32
   6   6 -20   89.21    5.01
   6  -6 -20   93.46    5.17
   6  -6 -19  250.98    9.46
   6   6 -19  239.57   10.03
   6   6 -19  231.57    9.84
   6  -6 -19  242.98    9.75
   6   6 -19  237.54    9.85
   6   6 -19  240.16    9.77
   6  -6 -19  265.86   10.21
   6  -6 -19  244.79    9.84
  -6  -6  19  248.33    9.68
   6   6 -18   33.23    2.86
   6   6 -18   26.43    2.89
   6  -6 -18   30.15    3.06
   6   6 -18   29.02    3.31
   6   6 -18   29.48    3.35
   6  -6 -18   32.61    3.17
   6   6 -18   31.67    2.87
   6  -6 -18   33.41    3.42
   6   6 -18   36.24    3.41
   6  -6 -18   30.47    3.17
  -6  -6  18   26.21    2.95
   6   6 -17  107.42    6.00
   6   6 -17  110.21    6.36
   6  -6 -17   95.85    5.64
   6   6 -17  109.81    6.26
   6   6 -17   97.32    5.51
   6  -6 -17  108.13    5.99
   6   6 -17   98.09    6.03
   6  -6 -17   97.36    6.03
   6  -6 -17  103.65    6.11
  -6  -6  17  102.36    5.98
   6   6 -16  116.90    6.41
   6   6 -16  100.50    6.23
   6  -6 -16  126.99    6.51
   6   6 -16  117.61    6.54
  -6  -6  16  105.87    5.70
   6   6 -16  112.73    6.05
   6  -6 -16  109.44    6.52
   6  -6 -16  108.68    6.40
   6  -6 -16  116.35    6.24
  -6  -6  16  100.51    6.06
   6   6 -15  275.56   11.02
   6   6 -15  249.54   10.71
   6  -6 -15  273.20   10.79
   6   6 -15  258.58   11.00
   6   6 -15  257.75   10.54
  -6  -6  15  266.84   10.39
   6  -6 -15  277.19   11.34
  -6  -6  15  261.63   10.95
   6  -6 -15  272.33   11.18
   6  -6 -15  263.77   10.78
   6   6 -14  312.00   19.68
   6   6 -14  297.06   11.74
   6   6 -14  288.79   11.44
  -6  -6  14  296.00   11.20
  -6  -6  14  285.48   10.96
   6  -6 -14  293.88   11.90
   6  -6 -14  292.34   11.79
   6  -6 -14  283.41   11.48
  -6  -6  14  283.40   11.54
   6   6 -13  191.79   14.98
   6   6 -13  221.91    9.16
   6   6 -13  196.19    8.91
  -6  -6  13  197.15    8.68
   6   6 -13  200.86    9.00
  -6  -6  13  200.08    8.66
   6  -6 -13  225.84    9.67
   6  -6 -13  202.28    9.26
   6  -6 -13  205.97    9.22
  -6  -6  13  205.00    9.16
   6   6 -12    4.06    1.52
   6   6 -12    1.07    1.67
  -6  -6  12    0.86    1.10
   6   6 -12   -2.83    1.17
   6   6 -12    0.91    1.35
   6  -6 -12    1.00    1.41
  -6  -6  12    0.28    1.02
   6   6 -12   -0.30    1.11
   6  -6 -12   -0.33    1.18
  -6  -6  12    1.28    1.30
   6  -6 -12    0.64    1.30
   6  -6 -11  519.63   16.90
   6   6 -11  578.67   25.78
   6   6 -11  519.71   17.11
   6   6 -11  525.72   16.99
  -6  -6  11  507.76   17.10
   6  -6 -11  529.16   17.69
   6  -6 -11  530.88   17.67
   6  -6 -11  543.44   17.75
  -6  -6  11  503.48   17.04
   6   6 -11  525.84   17.34
   6   6 -10  248.84   15.23
   6  -6 -10  237.24    9.18
   6  -6 -10  243.61    9.82
   6  -6 -10  227.67    9.64
   6  -6 -10  237.80    9.77
   6   6 -10  220.92    9.26
  -6  -6  10  225.54    9.29
   6  -6  -9  790.50   23.29
   6   6  -9  780.58   23.54
  -6  -6   9  793.77   23.65
   6  -6  -8  307.43   10.78
   6   6  -8  279.79   10.70
  -6  -6   8  314.88   11.10
   6   6  -7   93.16    8.10
   6  -6  -7  103.76    5.12
   6  -6  -7  104.92    5.11
   6   6  -7   95.79    5.08
  -6  -6   7  102.18    5.28
   6   6  -6    1.28    1.53
   6  -6  -6    1.90    1.07
   6  -6  -6    1.65    1.04
   6   6  -6    1.28    0.96
   6   6  -5  384.57   16.90
   6  -6  -5  386.27   12.49
  -6  -6   5  399.92   12.79
   6   6  -5  363.78   12.29
   6  -6  -4  400.19   12.82
   6   6  -4  390.70   16.72
  -6   6   4  384.93   19.42
  -6  -6   4  403.93   12.94
  -6   6   4  391.04   12.37
   6  -6  -4  388.42   12.86
  -6   6   3 1121.28   30.35
   6  -6  -3 1107.78   30.97
   6   6  -3 1131.37   35.65
  -6   6   3 1123.91   39.68
   6  -6  -3 1062.05   35.03
  -6  -6   3 1140.66   31.12
   6  -6  -3 1159.08   31.20
  -6   6   3 1103.02   30.40
   6   6  -2  786.89   26.07
  -6   6   2  729.54   29.18
   6  -6  -2  761.25   21.92
   6  -6  -2  712.97   26.28
  -6   6   2  772.62   21.62
  -6  -6   2  755.55   21.94
   6  -6  -2  764.04   22.10
  -6   6   2  761.50   21.68
  -6   6   1    3.60    0.99
   6  -6  -1    2.96    1.61
  -6  -6   1    1.85    0.89
  -6   6   1    1.59    1.76
  -6   6   1    1.49    0.78
  -6   6   1    2.50    0.93
  -6   6   0   10.17    1.51
  -6  -6   0    8.93    1.36
   6  -6   0   10.18    2.77
  -6   6   0    9.55    2.89
  -6   6   0   10.92    1.59
  -6   6   0   10.00    1.47
  -6   6  -1  830.54   31.17
   6  -6   1  802.75   29.45
  -6   6  -1  805.99   23.18
  -6  -6  -1  808.40   22.70
   6  -6   1  812.63   23.31
  -6   6  -1  782.86   22.97
  -6   6  -1  798.48   23.26
   6  -6   2  129.34    9.79
  -6   6  -2  170.26   11.65
  -6   6  -2  156.79    6.51
   6  -6   2  149.86    6.45
  -6   6  -2  132.51    6.08
  -6   6  -2  138.58    6.32
   6  -6   3  209.95   13.16
  -6   6  -3  215.10    8.30
  -6   6  -3  202.87    8.52
  -6   6  -3  200.42    8.12
  -6   6  -3  203.12    8.25
   6  -6   4  879.36   32.62
  -6   6  -4  848.36   24.66
  -6   6  -4  825.03   24.60
  -6   6  -4  825.21   24.65
   6  -6   5   27.01    4.93
  -6   6  -5   27.46    2.77
  -6   6  -5   24.47    2.64
  -6   6  -5   23.99    2.60
  -6  -6  -6   20.10    2.69
  -6   6  -6   22.34    4.59
   6  -6   6   19.31    4.40
  -6  -6  -6   19.21    2.56
  -6   6  -6   20.43    2.48
  -6   6  -6   19.66    2.53
   6  -6   7  803.51   33.06
  -6   6  -7  818.99   33.26
  -6  -6  -7  740.06   24.96
  -6   6  -7  793.81   24.11
  -6   6  -7  780.27   23.78
   6  -6   7  814.32   24.55
  -6  -6  -7  790.91   24.50
  -6  -6  -7  793.17   23.62
  -6   6  -7  783.67   24.18
  -6   6  -7  786.89   24.37
  -6   6  -7  817.21   24.32
  -6   6  -8  210.12    9.08
  -6   6  -8  202.03   14.87
  -6   6  -8  214.60    9.18
  -6   6  -8  205.01    8.87
   6  -6   8  198.50    9.19
  -6  -6  -8  212.64    9.41
  -6  -6  -8  208.97    8.82
  -6   6  -8  210.59    8.93
  -6   6  -8  202.50    9.03
  -6   6  -8  213.50    9.28
  -6   6  -8  229.06    9.42
  -6   6  -8  214.27    9.20
  -6   6  -9  108.41    6.16
  -6   6  -9  105.97   10.83
  -6   6  -9  131.05    6.56
  -6   6  -9  117.84    6.46
  -6  -6  -9  120.45    6.65
  -6  -6  -9  106.15    6.00
  -6   6  -9  114.19    6.35
  -6   6  -9  127.94    6.55
  -6   6  -9  113.88    6.05
  -6   6  -9  111.46    6.28
  -6   6 -10  305.28   11.98
  -6   6 -10  293.36   11.86
  -6  -6 -10  309.82   12.97
  -6   6 -10  313.90   12.20
  -6  -6 -10  306.88   12.17
  -6  -6 -10  324.56   12.06
  -6   6 -10  316.99   12.11
  -6   6 -10  325.68   12.08
  -6   6 -10  302.71   11.39
  -6   6 -10  325.32   12.16
  -6   6 -11    4.35    1.46
  -6   6 -11    2.79    1.13
  -6   6 -11    5.33    1.51
  -6   6 -11    4.78    1.41
  -6   6 -11    6.10    1.71
  -6   6 -11    5.11    1.74
  -6  -6 -11    5.96    2.10
  -6   6 -11    4.69    1.69
  -6   6 -11    5.34    1.71
  -6  -6 -11    6.63    1.79
  -6  -6 -11    4.54    1.59
   6  -6  11    3.45    1.69
  -6   6 -12    9.05    1.84
  -6   6 -12    8.15    2.03
  -6   6 -12    8.22    1.75
  -6   6 -12    9.40    1.83
  -6   6 -12   10.65    2.05
  -6  -6 -12    8.20    2.33
  -6   6 -12    5.39    1.79
  -6   6 -12    6.39    1.79
  -6  -6 -12    4.90    1.51
   6  -6  12    6.84    1.87
  -6  -6 -12    7.36    1.84
  -6   6 -13  426.17   14.71
  -6   6 -13  426.46   15.38
  -6   6 -13  416.92   15.23
  -6  -6 -13  460.77   16.51
  -6   6 -13  428.83   14.43
  -6  -6 -13  407.20   14.11
  -6   6 -13  449.51   14.91
   6  -6  13  451.11   15.53
  -6  -6 -13  431.17   15.20
  -6  -6 -13  394.69   14.36
  -6  -6 -13  450.36   16.07
  -6   6 -13  424.67   15.18
  -6  -6 -14   12.91    2.63
  -6   6 -14   12.65    2.36
  -6   6 -14    9.59    2.09
  -6  -6 -14   11.27    2.31
  -6   6 -14   12.39    2.19
   6  -6  14    6.28    1.84
  -6  -6 -15    8.39    2.24
  -6   6 -15    4.55    1.49
   6  -6  15    4.98    1.19
   6  -6  15    8.34    1.90
  -6  -6 -15    7.08    1.98
  -6   6 -15    6.97    1.79
  -6   6 -15    5.87    1.65
  -6  -6 -15    7.68    1.93
  -6  -6 -16  208.23    9.37
  -6   6 -16  235.10    9.35
  -6   6 -16  218.47    8.94
  -6  -6 -16  232.36    9.36
   6  -6  16  215.55    8.80
  -6  -6 -16  214.38    9.10
  -6   6 -16  224.91    9.07
  -6  -6 -17    6.15    1.79
  -6   6 -17    7.50    1.68
  -6  -6 -17    4.01    1.32
   6  -6  17    6.56    1.44
  -6   6 -17    7.76    1.66
  -6   6 -17    8.46    1.64
  -6  -6 -17    7.66    1.62
  -6  -6 -18   15.35    2.04
  -6   6 -18    9.99    1.66
  -6   6 -18   14.31    1.72
  -6  -6 -18   12.70    1.80
   6  -6  18   15.96    1.76
  -6   6 -18   13.14    1.77
  -6  -6 -18   14.96    1.77
  -6   6 -19  300.69    9.29
  -6  -6 -19  298.72    9.41
   6  -6  19  269.71    8.78
  -6  -6 -19  275.35    8.81
  -6   6 -19  308.25    9.45
  -6   6 -20   11.41    1.18
  -6  -6 -20   12.67    1.17
  -6   6 -20   12.34    1.13
  -6   6 -20   12.68    1.15
   6  -8 -21  208.36    6.67
   6   8 -21  215.17    6.88
   6   8 -20    3.16    1.01
   6  -8 -20    3.16    0.98
   6   8 -20    2.81    0.95
   6   8 -19   31.50    2.44
   6   8 -19   36.21    2.75
   6   8 -19   29.81    2.61
   6   8 -19   31.92    2.62
   6  -8 -19   30.50    2.59
   6   8 -18   83.14    4.26
   6   8 -18   79.08    4.35
   6   8 -18   94.13    4.93
   6   8 -18   90.38    4.49
   6   8 -18   79.83    4.64
   6   8 -18   85.97    4.73
   6  -8 -18   86.79    4.37
   6  -8 -18   85.60    4.71
   6   8 -17    0.67    0.94
   6   8 -17    1.14    1.11
   6   8 -17    2.56    1.16
   6   8 -17   -0.69    1.02
   6  -8 -17    0.49    1.06
   6   8 -17    0.77    1.16
   6   8 -17   -0.26    1.17
   6   8 -17    0.26    1.19
   6  -8 -17    0.70    1.01
   6  -8 -17    0.52    1.24
   6   8 -16   57.62    3.98
   6   8 -16   45.25    3.52
   6   8 -16   53.71    4.05
   6  -8 -16   50.23    3.65
   6   8 -16   52.32    3.79
   6   8 -16   54.47    3.81
   6  -8 -16   47.89    3.80
   6   8 -16   38.99    3.60
   6  -8 -16   56.03    4.14
  -6  -8  16   50.42    3.93
   6   8 -15  390.34   14.27
   6   8 -15  417.25   14.12
   6   8 -15  396.41   14.32
   6  -8 -15  403.58   14.11
   6   8 -15  426.23   14.51
  -6  -8  15  402.82   13.84
   6  -8 -15  414.89   14.57
   6  -8 -15  431.21   14.87
  -6  -8  15  408.72   14.57
   6   8 -14   11.35    2.08
  -6  -8  14   11.90    2.04
   6  -8 -14   11.01    2.02
   6   8 -14   11.09    1.98
   6  -8 -14   12.17    1.80
   6   8 -14   10.36    2.05
   6  -8 -14    9.11    2.12
  -6  -8  14   11.91    2.09
   6   8 -14   11.41    2.16
   6  -8 -14   15.79    2.60
   6   8 -13   13.68    2.16
  -6  -8  13   13.60    2.20
   6  -8 -13   20.58    2.72
   6   8 -13   15.69    2.24
   6   8 -13   16.50    2.60
   6  -8 -13   15.65    2.53
  -6  -8  13   14.06    2.34
   6   8 -13   13.12    2.19
   6  -8 -13   12.95    2.62
   6  -8 -13   15.43    2.53
   6   8 -12  104.22    6.17
   6  -8 -12  108.98    6.35
   6   8 -12   99.09    5.89
  -6  -8  12  105.41    6.04
   6  -8 -12  101.79    6.23
  -6  -8  12  108.39    6.21
   6  -8 -12  106.62    6.43
  -6  -8  12  105.33    6.31
   6   8 -11   68.55    4.81
   6   8 -11   60.79    4.46
   6  -8 -11   57.79    4.66
  -6  -8  11   61.93    4.54
  -6  -8  11   59.88    4.63
  -6  -8  11   60.74    4.66
   6  -8 -11   60.60    4.89
   6   8 -10    4.58    1.42
   6  -8 -10    6.56    1.51
  -6  -8  10    4.28    1.64
   6  -8 -10    2.80    1.65
   6   8 -10    2.70    1.33
  -6  -8  10    3.74    1.54
   6  -8 -10    8.51    2.06
  -6  -8  10    4.57    1.86
   6  -8 -10    5.81    1.92
   6   8  -9  512.49   17.18
   6  -8  -9  510.79   16.33
  -6   8   9  444.80   25.32
   6  -8  -9  506.37   17.47
  -6  -8   9  484.31   16.98
   6   8  -9  505.55   16.34
  -6  -8   9  492.77   17.28
   6  -8  -9  514.83   17.62
   6  -8  -9  471.31   17.23
  -6  -8   9  484.16   17.32
  -6   8   8   64.77    8.98
   6  -8  -8   74.12    4.61
   6   8  -8   66.86    4.80
   6  -8  -8   74.15    5.24
  -6  -8   8   80.08    5.20
  -6  -8   8   80.44    5.42
  -6  -8   8   77.45    4.93
   6  -8  -8   88.69    5.65
   6  -8  -8   73.20    5.23
  -6  -8   8   80.97    5.41
   6  -8  -7   12.15    1.94
  -6   8   7   19.34    4.78
  -6  -8   7   14.99    2.49
  -6  -8   7   17.74    2.45
  -6  -8   7   14.47    2.43
   6  -8  -7   10.49    2.22
  -6  -8   7   16.54    2.46
   6  -8  -7   15.54    2.49
   6  -8  -7   15.50    2.49
   6  -8  -6  208.71    8.85
  -6   8   6  213.20   15.95
   6  -8  -6  219.00    8.78
  -6  -8   6  219.18    9.41
   6  -8  -6  204.64    9.35
   6  -8  -6  233.88    9.95
   6  -8  -6  219.49    9.61
   6  -8  -5    6.48    1.55
  -6  -8   5    4.47    1.56
   6  -8  -5    7.25    1.56
  -6   8   5    1.17    1.84
   6  -8  -5    6.51    1.75
  -6  -8   5    7.35    1.85
  -6  -8   5    7.71    1.80
  -6  -8   5    8.58    1.89
   6  -8  -5    7.50    1.82
   6  -8  -4  135.90    6.68
   6  -8  -4  149.44    6.63
  -6   8   4  142.99   12.66
   6  -8  -4  136.04    7.13
  -6  -8   4  137.41    7.37
  -6  -8   4  146.58    7.29
  -6  -8   4  136.12    7.08
   6  -8  -4  129.56    6.82
  -6   8   4  146.50    6.74
  -6  -8   4  144.70    7.01
   6  -8  -3  656.17   20.39
  -6   8   3  653.48   30.03
  -6  -8   3  672.15   20.75
  -6  -8   3  620.34   21.30
  -6  -8   3  655.20   21.05
   6  -8  -3  661.42   20.64
  -6  -8   3  670.43   20.51
  -6  -8   3  621.84   20.89
  -6   8   3  687.38   20.14
  -6   8   3  692.43   20.66
  -6  -8   3  642.07   19.56
  -6   8   2  154.67    6.66
   6  -8  -2  157.98    7.18
  -6   8   2  137.36   12.41
  -6  -8   2  147.49    7.74
  -6  -8   2  174.72    7.96
   6  -8  -2  151.71    7.11
  -6  -8   2  153.08    7.53
   6  -8  -2  156.65    7.50
  -6  -8   2  150.13    7.22
  -6   8   2  142.43    7.14
  -6   8   2  166.90    7.19
  -6   8   2  161.81    6.89
   6  -8  -2  161.02    7.42
   6  -8  -1   26.05    2.71
  -6   8   1   20.19    5.01
  -6   8   1   25.20    2.48
  -6  -8   1   26.60    3.13
  -6  -8   1   26.18    3.03
  -6  -8   1   26.13    2.85
  -6  -8   1   24.33    2.88
   6  -8  -1   23.83    2.82
  -6   8   1   23.27    2.58
  -6   8   1   23.40    2.73
   6  -8  -1   30.84    2.99
  -6   8   1   26.58    2.60
  -6   8   0  311.33   11.06
   6  -8   0  300.92   11.18
  -6   8   0  291.55   18.41
  -6  -8   0  289.79   11.73
  -6  -8   0  300.14   11.54
   6  -8   0  293.48   11.43
  -6  -8   0  285.04   11.42
  -6   8   0  308.32   11.36
  -6   8   0  300.85   10.68
  -6   8   0  297.78   11.63
   6  -8   0  288.99   11.24
  -6   8   0  302.52   11.07
  -6   8  -1  140.37    6.61
   6  -8   1  132.13    6.58
  -6   8  -1  120.94   11.61
  -6  -8  -1  135.93    6.98
   6  -8   1  129.34    6.72
  -6  -8  -1  148.96    6.89
  -6  -8  -1  124.27    6.67
  -6  -8  -1  132.94    6.94
  -6   8  -1  147.49    7.02
  -6   8  -1  138.87    7.12
   6  -8   1  133.39    6.77
  -6   8  -1  134.89    6.37
  -6   8  -1  134.65    6.64
  -6   8  -2   21.19    2.55
   6  -8   2   16.40    4.13
  -6   8  -2   16.01    4.55
  -6  -8  -2   24.65    2.76
  -6  -8  -2   26.45    3.28
  -6  -8  -2   29.66    3.21
  -6  -8  -2   21.39    2.67
   6  -8   2   24.76    2.85
  -6  -8  -2   22.11    2.61
  -6  -8  -2   22.46    2.90
  -6   8  -2   21.38    2.65
  -6   8  -2   21.62    2.76
  -6   8  -2   25.26    3.03
  -6   8  -2   22.81    2.55
  -6   8  -3  197.83    8.69
  -6   8  -3  200.88   15.40
   6  -8   3  169.92   13.53
  -6   8  -3  204.49    8.55
  -6  -8  -3  201.82    9.23
  -6  -8  -3  200.92    9.73
   6  -8   3  213.62    8.95
  -6  -8  -3  194.33    9.10
  -6  -8  -3  210.88    8.93
   6  -8   3  198.04    8.65
  -6   8  -3  189.67    8.87
  -6   8  -3  216.46    9.50
  -6   8  -3  215.08    8.78
  -6   8  -3  204.32    8.91
  -6   8  -4  142.16    6.90
  -6   8  -4   99.17   10.85
   6  -8   4  112.98   10.92
  -6   8  -4  124.32    6.28
  -6  -8  -4  112.80    7.12
  -6  -8  -4  126.97    6.92
   6  -8   4  110.56    6.32
   6  -8   4  125.59    6.49
  -6  -8  -4  116.99    6.81
  -6  -8  -4  130.52    6.70
  -6  -8  -4  112.85    5.80
  -6   8  -4  122.21    6.68
  -6   8  -4  124.66    6.48
  -6   8  -4  124.61    6.97
   6  -8   4  124.30    6.62
  -6   8  -4  128.97    6.71
  -6   8  -5   90.86    5.48
  -6   8  -5   98.42   10.64
   6  -8   5   84.34    9.68
  -6   8  -5   98.59    5.43
  -6  -8  -5   90.17    5.76
  -6  -8  -5   83.86    6.10
  -6  -8  -5   95.35    5.67
   6  -8   5   84.27    5.42
  -6  -8  -5   70.39    5.32
  -6  -8  -5   79.08    4.80
   6  -8   5   84.64    5.15
  -6   8  -5   89.00    5.63
  -6   8  -5   84.92    5.70
   6  -8   5   94.24    5.57
  -6   8  -5   83.21    5.26
  -6   8  -5   92.77    5.64
  -6   8  -6   69.77    4.90
  -6   8  -6   74.30    5.02
  -6  -8  -6   76.98    5.25
  -6   8  -6   73.57    4.72
  -6  -8  -6   70.58    4.50
  -6  -8  -6   76.60    5.20
   6  -8   6   69.50    4.77
   6  -8   6   74.49    5.18
   6  -8   6   75.88    5.01
  -6   8  -6   77.97    5.06
  -6   8  -6   70.21    4.92
  -6   8  -7  283.90   11.37
  -6   8  -7  278.43   10.81
  -6   8  -7  293.73   11.37
  -6  -8  -7  267.82   11.22
  -6  -8  -7  290.09   11.50
   6  -8   7  281.17   10.89
  -6  -8  -7  287.45   10.72
   6  -8   7  273.60   11.34
  -6   8  -7  258.53   11.21
  -6   8  -7  278.99   11.44
  -6   8  -7  283.71   11.71
   6  -8   7  281.13   11.21
  -6   8  -7  274.02   11.24
  -6   8  -8  140.84    7.36
   6  -8   8  136.12    7.10
  -6   8  -8  144.46    7.46
  -6   8  -8  143.37    7.30
  -6   8  -8  140.09    7.56
  -6  -8  -8  127.72    7.20
   6  -8   8  151.98    6.98
  -6  -8  -8  130.87    7.58
  -6  -8  -8  141.38    6.85
   6  -8   8  151.08    7.59
  -6  -8  -8  158.94    8.49
  -6  -8  -8  143.77    7.30
  -6   8  -8  149.55    7.40
  -6   8  -8  139.24    6.92
  -6   8  -9  263.38   10.85
  -6   8  -9  276.58   11.23
  -6   8  -9  283.57   11.42
   6  -8   9  269.78   10.94
  -6  -8  -9  274.15   12.02
  -6   8  -9  270.73   10.65
  -6   8  -9  278.08   11.03
  -6  -8  -9  268.05   10.72
   6  -8   9  275.87   10.29
  -6  -8  -9  268.05   11.25
  -6  -8  -9  280.47   10.61
  -6  -8  -9  277.44   11.67
   6  -8   9  285.46   11.35
  -6   8 -10   13.63    2.23
  -6   8 -10   16.85    2.73
  -6   8 -10   17.50    2.33
  -6   8 -10   15.75    2.40
  -6   8 -10   15.92    2.51
   6  -8  10   15.36    2.31
  -6   8 -10   16.74    2.41
  -6   8 -10   14.56    2.21
  -6  -8 -10   14.96    2.72
  -6   8 -10   12.76    2.32
  -6  -8 -10   14.94    2.58
  -6  -8 -10   11.87    2.29
   6  -8  10   16.23    2.45
  -6  -8 -10   15.86    2.24
  -6   8 -11  175.75    7.98
  -6   8 -11  168.78    8.05
  -6   8 -11  165.45    7.98
  -6   8 -11  169.43    7.98
  -6   8 -11  181.81    8.03
  -6   8 -11  169.31    7.41
   6  -8  11  161.35    7.64
  -6  -8 -11  174.13    8.66
  -6   8 -11  173.63    7.72
  -6   8 -11  170.93    7.88
  -6  -8 -11  172.74    8.16
  -6  -8 -11  176.51    8.22
   6  -8  11  175.28    8.12
  -6   8 -12   30.34    3.00
  -6   8 -12   33.83    3.36
  -6   8 -12   36.88    3.47
  -6   8 -12   33.14    3.15
  -6   8 -12   45.34    3.52
   6  -8  12   35.75    3.19
  -6   8 -12   34.41    3.09
  -6  -8 -12   36.99    3.74
  -6  -8 -12   38.00    3.40
   6  -8  12   34.31    3.27
  -6   8 -13  201.91    8.58
  -6   8 -13  197.60    8.55
  -6   8 -13  197.88    8.01
   6  -8  13  200.17    8.19
   6  -8  13  211.02    7.81
  -6  -8 -13  214.20    9.11
  -6   8 -13  208.22    8.30
  -6  -8 -13  211.38    8.66
  -6   8 -14   78.53    4.62
  -6   8 -14   86.95    4.84
   6  -8  14   81.27    4.31
  -6  -8 -14   79.05    4.58
   6  -8  14   80.61    4.57
  -6   8 -14   78.25    4.33
  -6  -8 -14   85.85    4.99
  -6   8 -15  175.67    7.06
  -6  -8 -15  176.67    6.98
   6  -8  15  168.68    6.93
  -6   8 -15  174.14    6.69
  -6   8 -15  175.01    6.58
  -6  -8 -16   11.44    1.40
   6  -8  16   13.79    1.62
  -6   8 -16    9.57    1.30
  -6   8 -16   11.07    1.49
  -6  -8 -17   48.79    2.54
   6  -8  17   56.38    2.75
  -6   8 -17   48.92    2.54
   6 -10 -17   82.86    3.39
   6  10 -17   84.67    3.63
   6  10 -17   77.26    3.49
   6  10 -16   67.28    3.13
   6  10 -16   64.15    3.38
   6 -10 -16   69.71    3.44
   6  10 -15  137.79    5.77
   6  10 -15  140.26    5.48
  -6 -10  15  132.29    5.72
   6  10 -15  154.12    6.00
   6  10 -15  135.97    5.74
   6  10 -15  141.37    5.83
   6 -10 -15  144.58    5.92
   6  10 -14   32.77    2.69
   6  10 -14   28.60    2.42
   6  10 -14   28.55    2.49
  -6 -10  14   28.72    2.50
   6  10 -14   33.52    2.67
   6  10 -13  250.10    9.08
   6  10 -13  272.08    9.47
   6  10 -13  253.25    9.59
  -6 -10  13  251.56    9.41
   6  10 -12  181.21    7.55
   6  10 -12  174.77    7.20
   6  10 -12  183.09    7.82
  -6 -10  12  178.31    7.52
   6  10 -12  180.57    7.64
  -6 -10  12  184.42    7.77
   6 -10 -12  185.14    7.95
   6  10 -11  243.62    9.12
   6  10 -11  246.86    9.84
  -6 -10  11  263.22    9.56
  -6 -10  11  231.82    9.61
   6  10 -11  239.32    9.32
  -6  10  10   91.09    4.75
   6  10 -10   84.44    4.87
   6  10 -10   83.87    4.66
  -6 -10  10   83.77    5.18
   6 -10 -10   93.07    4.92
   6  10 -10   87.59    5.25
  -6 -10  10   81.88    4.76
   6  10  -9  262.71    9.97
  -6 -10   9  283.25   10.96
   6 -10  -9  269.41   10.21
  -6 -10   9  268.06   10.02
   6  10  -9  252.29   10.50
   6  10  -8   39.98    3.25
  -6 -10   8   43.52    3.85
   6 -10  -8   39.52    3.13
   6 -10  -8   38.86    3.40
  -6  10   8   44.56    3.29
   6  10  -8   37.82    3.49
  -6 -10   8   40.02    3.21
   6  10  -7   79.59    4.66
   6 -10  -7   94.39    5.15
   6 -10  -7   91.25    5.40
  -6 -10   7   96.34    5.05
  -6 -10   6  170.14    8.36
   6 -10  -6  168.62    8.03
   6 -10  -6  174.55    7.79
  -6 -10   6  167.34    7.14
  -6 -10   5  356.82   13.68
  -6 -10   5  360.21   13.23
   6 -10  -5  342.79   12.97
   6 -10  -5  368.00   13.36
  -6  10   5  358.65   12.47
   6 -10  -4   80.98    4.92
  -6 -10   4   83.68    5.61
  -6 -10   4   88.80    5.46
   6 -10  -4   81.20    5.29
   6 -10  -4   79.43    5.21
  -6  10   4   89.39    5.09
   6 -10  -3   98.30    5.48
  -6 -10   3  113.31    6.45
  -6 -10   3   96.40    5.90
   6 -10  -3  109.55    6.16
   6 -10  -3   92.00    5.79
  -6  10   3  106.90    5.76
  -6  10   3  101.06    5.44
   6 -10  -2    2.16    1.32
  -6 -10   2    3.35    1.69
  -6 -10   2    5.29    1.67
   6 -10  -2    5.91    1.83
  -6  10   2    1.71    1.02
  -6  10   2    2.54    1.23
  -6  10   2    3.59    1.33
   6 -10  -1    7.67    1.79
  -6 -10   1    9.92    2.10
  -6 -10   1    7.70    1.98
   6 -10  -1   10.19    2.14
   6 -10  -1   12.36    2.27
  -6  10   1   10.95    1.84
  -6  10   1    8.29    1.83
  -6  10   1    9.59    1.93
  -6  10   0  146.94    6.53
   6 -10   0  128.80    6.61
  -6 -10   0  142.75    7.43
   6 -10   0  148.57    7.38
  -6  10   0  136.21    6.47
  -6  10   0  145.99    7.31
  -6  10   0  149.02    6.93
  -6  10   0  152.53    7.32
  -6  10  -1  654.60   19.83
   6 -10   1  631.73   20.14
   6 -10   1  667.05   20.03
   6 -10   1  606.74   20.44
  -6 -10  -1  652.89   20.65
   6 -10   1  621.57   20.70
  -6  10  -1  668.29   20.04
  -6  10  -1  638.19   20.86
  -6  10  -1  672.64   20.45
  -6  10  -1  629.37   20.60
  -6  10  -2   40.95    3.34
   6 -10   2   36.87    3.36
  -6 -10  -2   33.25    3.38
   6 -10   2   43.78    3.76
   6 -10   2   38.17    3.53
  -6  10  -2   37.91    3.25
  -6  10  -2   33.95    3.43
  -6  10  -2   37.52    3.37
  -6  10  -2   42.37    3.74
   6 -10   2   34.29    3.34
  -6  10  -3   15.35    2.21
   6 -10   3   18.21    2.35
  -6  10  -3   21.90    2.62
  -6 -10  -3   20.81    2.84
  -6 -10  -3   20.65    2.70
   6 -10   3   23.02    2.70
  -6  10  -3   20.67    2.44
  -6  10  -3   20.36    2.55
  -6  10  -3   21.02    2.77
  -6  10  -3   22.89    2.87
   6 -10   3   16.44    2.42
  -6  10  -4    7.79    1.74
   6 -10   4   13.11    2.10
  -6 -10  -4   13.12    2.35
  -6  10  -4    8.77    1.77
   6 -10   4   11.93    2.04
  -6 -10  -4   10.91    2.15
  -6  10  -4   12.56    2.01
  -6  10  -4   11.85    2.06
  -6  10  -4   14.50    2.31
  -6  10  -5   16.17    2.21
   6 -10   5   13.96    2.10
  -6 -10  -5   13.88    2.25
  -6  10  -5   11.77    1.91
  -6 -10  -5   12.46    2.23
   6 -10   5   13.55    2.10
  -6  10  -5   15.09    2.18
  -6  10  -5   10.57    1.98
  -6  10  -5    9.82    2.09
  -6  10  -6  176.25    7.83
   6 -10   6  173.96    7.75
  -6  10  -6  182.81    8.13
  -6  10  -6  174.88    8.13
   6 -10   6  184.05    8.00
  -6  10  -6  188.79    8.11
  -6  10  -6  173.82    8.18
  -6 -10  -6  183.77    8.25
  -6  10  -6  186.18    7.72
   6 -10   6  191.28    7.96
  -6 -10  -6  175.98    8.30
   6 -10   7  589.79   19.03
  -6  10  -7  607.51   19.25
  -6  10  -7  630.60   19.37
  -6  10  -7  612.93   19.35
   6 -10   7  615.07   19.37
  -6  10  -7  617.53   19.49
  -6  10  -7  627.15   19.61
  -6  10  -7  635.12   18.95
  -6 -10  -7  618.54   19.38
   6 -10   7  581.15   18.62
  -6 -10  -7  628.37   19.95
   6 -10   7  651.48   19.12
  -6  10  -8   30.59    2.80
   6 -10   8   32.11    2.89
  -6  10  -8   30.29    2.89
  -6  10  -8   36.14    3.08
  -6  10  -8   33.50    2.77
  -6  10  -8   33.92    3.03
  -6  10  -8   32.79    3.07
   6 -10   8   31.43    2.93
  -6  10  -8   33.67    2.82
  -6 -10  -8   31.60    2.82
   6 -10   8   35.75    2.81
   6 -10   8   34.21    2.85
   6 -10   9   34.45    2.84
  -6  10  -9   32.65    2.90
  -6  10  -9   31.63    2.83
  -6  10  -9   39.32    3.02
  -6  10  -9   35.07    3.01
   6 -10   9   25.79    2.54
   6 -10   9   30.99    2.79
   6 -10   9   28.75    2.56
   6 -10  10   14.50    1.85
  -6  10 -10   20.11    2.22
  -6  10 -10   15.66    1.95
   6 -10  10   14.66    1.87
  -6  10 -10   18.03    1.87
   6 -10  10   14.90    1.94
   6 -10  10   14.99    1.89
   6 -10  11    8.14    1.40
  -6  10 -11    9.04    1.49
  -6  10 -11   12.28    1.59
   6 -10  11    8.77    1.41
   6 -10  11   11.56    1.56
   6 -10  11    9.30    1.38
  -6  10 -12  156.33    6.06
   6 -10  12  156.99    5.84
   6 -10  12  148.82    5.50
   6 -10  13  259.21    7.92
  -6  10 -13  242.69    8.10
  -6  10 -13  243.32    8.08
   6 -12 -11   33.90    1.92
   6  12 -11   31.83    1.86
   6 -12 -11   34.75    1.98
   6 -12 -10   27.01    1.84
   6 -12  -9  290.30    9.05
   6 -12  -9  287.62    9.36
   6 -12  -8   50.92    2.78
   6 -12  -8   51.46    3.06
   6 -12  -7    1.32    0.81
   6 -12  -7    0.70    0.85
   6  12  -6   23.38    2.17
   6 -12  -6   19.35    1.68
   6 -12  -6   21.98    2.10
   6  12  -5   16.75    1.91
   6 -12  -5   18.04    1.93
   6  12  -4   44.36    3.03
   6 -12  -4   45.55    2.85
   6 -12  -4   45.46    3.02
  -6  12   3  392.39   12.21
   6 -12  -3  371.24   12.01
   6 -12  -3  375.62   12.02
  -6  12   2  103.23    4.86
   6 -12  -2   92.12    4.47
  -6  12   1   14.90    1.77
   6 -12  -1   18.06    2.01
   6 -12  -1   16.93    1.69
   6 -12   0   18.49    2.02
  -6  12   0   21.05    2.07
  -6  12   0   19.95    2.00
  -6  12  -1   48.74    3.19
  -6  12  -1   46.49    3.01
   6 -12   1   52.38    3.10
   6 -12   2    2.73    1.00
   6 -12   2    1.99    0.91
   6 -12   3   84.46    4.18
   6 -12   3   92.19    4.32
  -6  12  -4  125.83    4.70
   6 -12   4  156.59    5.78
   6 -12   5   12.45    1.47
  -6  12  -5   11.65    1.43
  -6  12  -6    0.26    0.64
  -6  12  -7   15.44    1.40
   6 -12   7   12.90    1.27
  -7  -1  27   54.67    2.40
  -7   1  26  265.10    8.59
  -7  -1  26  259.82    8.50
   7  -1 -25  102.53    4.56
   7   1 -25   96.26    4.64
   7  -1 -25  100.47    4.73
  -7  -1  25  106.92    4.82
  -7   1  25  110.42    4.91
   7  -1 -24  241.35    8.78
   7   1 -24  241.51    8.59
   7  -1 -24  252.91    9.04
   7  -1 -24  241.01    9.14
  -7   1  24  252.26    9.31
  -7  -1  24  240.32    9.17
   7   1 -24  242.06    9.16
   7   1 -23  115.75    5.70
   7  -1 -23  111.09    5.64
   7   1 -23  122.60    5.70
   7  -1 -23  128.32    6.06
   7   1 -23  120.12    5.91
   7   1 -23  120.83    6.05
   7  -1 -23  122.61    6.12
   7  -1 -22   59.90    4.48
   7   1 -22   56.56    4.09
   7  -1 -22   64.03    4.26
   7  -1 -22   59.32    4.17
   7   1 -22   57.20    3.98
   7   1 -22   70.94    4.52
   7  -1 -22   60.69    4.36
   7   1 -22   55.61    3.91
   7   1 -22   68.05    4.47
   7  -1 -22   60.95    4.29
   7  -1 -21   12.54    2.31
   7  -1 -21   13.45    2.13
   7  -1 -21   12.68    2.12
   7   1 -21   13.45    2.13
   7  -1 -21   11.19    2.12
   7   1 -21   11.44    1.99
   7   1 -21   10.89    2.03
   7  -1 -21   10.22    2.16
   7   1 -20  717.16   22.68
   7  -1 -20  693.81   21.94
   7   1 -20  662.01   21.15
   7  -1 -20  721.13   22.19
   7  -1 -20  724.15   22.30
   7  -1 -20  720.25   22.46
   7   1 -20  714.45   22.62
   7   1 -20  715.11   22.04
   7   1 -20  704.56   22.12
  -7   1  19  101.69   11.29
   7   1 -19  108.20    6.35
   7   1 -19  108.16    5.62
   7  -1 -19  115.81    6.19
   7   1 -19  108.31    6.33
   7   1 -19  107.47    5.99
   7  -1 -19  109.89    6.23
   7   1 -19  111.58    6.08
   7  -1 -19  102.00    5.81
   7   1 -19  112.85    6.16
  -7   1  18  252.65   17.38
  -7  -1  18  235.49   16.93
   7   1 -18  261.73   10.74
   7   1 -18  267.46   10.85
   7   1 -18  246.12    9.65
   7  -1 -18  257.83   10.29
   7   1 -18  268.43   10.45
   7   1 -18  253.67   10.32
   7   1 -18  242.42   10.41
   7  -1 -18  255.84   10.23
   7  -1 -18  249.99   10.34
   7   1 -18  245.92   10.14
  -7   1  17  324.13   19.44
  -7  -1  17  318.68   19.49
   7   1 -17  338.87   12.31
   7   1 -17  337.79   12.26
   7  -1 -17  328.60   12.03
   7  -1 -17  338.34   12.33
   7   1 -17  321.87   12.29
   7   1 -17  297.36   11.78
   7   1 -17  339.47   12.62
   7   1 -17  330.20   12.50
  -7   1  16  170.59   13.23
  -7  -1  16  176.52   13.65
   7   1 -16  173.36    7.93
   7   1 -16  176.13    7.93
   7   1 -16  155.24    7.47
   7  -1 -16  171.51    7.88
   7   1 -16  154.47    7.48
   7  -1 -16  178.20    7.76
   7   1 -15  120.59    5.74
  -7   1  15  116.66   10.35
  -7  -1  15  105.50   10.02
   7   1 -14  933.44   26.20
   7   1 -14  913.36   25.49
  -7   1  14  899.47   34.39
  -7  -1  14  955.62   35.19
   7   1 -14  918.54   34.22
   7  -1 -14  845.10   33.61
   7   1 -13  115.37    5.32
  -7   1  13  116.99    9.40
  -7  -1  13  122.29    9.58
   7   1 -13  102.58    8.74
   7  -1 -13  114.99    9.21
   7   1 -12  331.89   10.85
  -7   1  12  335.49   16.58
  -7  -1  12  326.22   16.57
   7   1 -12  316.93   15.90
   7  -1 -12  321.01   16.06
  -7  -1  11  101.06    8.04
   7  -1 -11  106.55    8.04
   7   1 -11  100.62    7.83
  -7   1  11  104.44    7.98
  -7   1  10 1130.25   37.63
  -7  -1  10 1174.28   38.03
   7  -1 -10 1199.28   37.99
   7   1 -10 1220.00   37.97
   7  -1  -9   15.45    2.90
   7   1  -9    9.36    2.42
  -7   1   9    9.68    2.41
  -7  -1   9   16.91    3.15
  -7   1   8 1189.63   37.41
  -7  -1   8 1218.42   37.75
   7  -1  -8 1281.83   37.78
   7   1  -8 1258.69   37.65
  -7  -1   7   25.07    3.28
  -7   1   7   17.14    2.74
   7  -1  -7   19.92    2.93
   7   1  -7   18.19    2.82
  -7   1   6  719.52   23.02
   7  -1  -6  755.87   23.30
  -7  -1   6  689.80   22.93
   7   1  -6  709.33   22.91
   7   1  -5  293.44   11.59
   7  -1  -5  318.98   11.92
   7   1  -4  708.62   21.81
   7  -1  -4  709.52   21.81
   7   1  -3  942.70   27.09
   7  -1  -3  912.24   27.01
   7   1  -2 1256.30   35.86
   7  -1  -2 1312.44   35.87
  -7   1   1   44.00    3.07
   7  -1  -1   48.38    3.50
   7   1  -1   45.50    3.42
  -7   1   0  365.25   12.01
   7  -1   0  356.54   12.75
   7   1   0  361.56   12.80
  -7   1  -1  325.10   11.57
   7  -1   1  356.97   12.84
   7   1   1  368.68   13.02
  -7   1  -2  218.47    8.75
   7  -1   2  236.45    9.97
   7   1   2  233.23    9.96
  -7   1  -2  221.03    9.65
  -7  -1  -2  232.03    9.78
  -7   1  -3 1044.68   30.54
  -7  -1  -3 1097.75   31.94
  -7   1  -3 1035.12   31.83
  -7   1  -4 1169.94   34.47
  -7   1  -4 1215.05   36.06
  -7  -1  -4 1152.05   35.95
  -7   1  -4 1191.76   35.85
  -7  -1  -4 1232.80   35.98
  -7   1  -5  118.21    7.44
  -7  -1  -5  121.37    7.56
  -7  -1  -5  113.64    7.40
  -7   1  -5  104.03    7.35
  -7   1  -6    3.67    1.84
  -7   1  -6    0.44    1.13
  -7  -1  -6    5.82    2.03
  -7  -1  -6    2.06    1.55
  -7   1  -6    2.09    1.64
  -7   1  -7  621.72   22.91
   7   1   7  661.85   21.46
  -7   1  -7  640.31   18.57
  -7  -1  -7  637.01   18.56
  -7  -1  -7  613.17   23.78
  -7   1  -7  648.59   24.19
  -7  -1  -7  693.93   24.53
  -7   1  -7  645.51   24.25
  -7  -1  -8  700.43   20.23
   7  -1   8  679.91   25.42
  -7   1  -8  710.85   25.52
  -7   1  -8  709.31   20.17
  -7   1  -8  630.24   25.64
  -7  -1  -8  688.15   20.14
  -7  -1  -8  684.37   26.27
  -7  -1  -9  444.79   14.07
  -7   1  -9  442.99   13.98
  -7   1  -9  418.22   19.60
  -7  -1  -9  417.82   13.82
  -7  -1  -9  427.91   19.98
  -7   1  -9  441.84   19.19
   7  -1   9  434.59   18.92
  -7   1 -10  178.18    7.36
  -7  -1 -10  162.60    7.22
  -7  -1 -10  184.16   12.64
   7  -1  10  157.69   11.80
   7   1  10  165.10   12.28
  -7   1 -10  182.30   12.35
   7  -1  10  197.84   11.88
  -7   1 -10  171.19   11.57
  -7   1 -11   36.70    3.18
  -7   1 -11   39.40    5.90
   7  -1  11   37.26    6.16
  -7  -1 -11   47.30    6.73
   7   1  11   38.07    6.36
  -7  -1 -11   42.54    3.41
   7  -1  11   46.58    5.88
  -7   1 -11   35.80    5.37
  -7  -1 -12   72.52    4.65
  -7   1 -12   67.92    4.56
  -7   1 -12   65.60    4.39
  -7  -1 -12   63.91    4.45
  -7  -1 -12   55.34    7.72
   7  -1  12   62.68    8.13
  -7   1 -12   79.40    8.97
   7   1  12   70.93    8.62
  -7   1 -12   72.66    4.60
  -7  -1 -12   69.85    4.67
  -7  -1 -12   75.87    4.93
  -7   1 -12   66.54    4.68
  -7  -1 -12   72.36    5.11
  -7   1 -13   35.54    3.40
  -7  -1 -13   33.62    3.26
  -7   1 -13   38.59    3.50
  -7   1 -13   30.16    6.04
   7   1  13   26.52    5.84
   7  -1  13   26.92    5.77
  -7  -1 -13   32.57    3.23
  -7  -1 -13   35.79    6.75
  -7  -1 -13   40.90    3.88
  -7  -1 -13   39.90    3.68
  -7   1 -13   37.80    3.40
  -7  -1 -13   32.61    3.66
  -7   1 -13   30.65    3.05
  -7   1 -13   34.68    3.45
  -7  -1 -14  111.09    6.20
  -7   1 -14  119.34    6.55
  -7   1 -14  121.53    6.49
  -7  -1 -14  122.20    6.60
  -7   1 -14   99.51   10.89
   7   1  14   98.98   11.28
  -7  -1 -14  116.28   11.71
   7  -1  14   99.41   11.11
  -7  -1 -14  114.48    6.47
  -7   1 -14  116.13    6.33
[truncated: 735,327 more chars]
